# Supplementary material for: 4,4,4-Trifluoro-3-hy­droxy-3-(trifluoro­meth­yl)butanoic acid
Source: Acta Crystallogr Sect E Struct Rep Online. 2011 Feb 12;67(Pt 3):o616. doi: 10.1107/S1600536811004764 (PMC3051966; doi:10.1107/S1600536811004764)
Supplement: Supplementary file 1 [file e-67-0o616-sup1.cif]

##############################################################################
###                                                                        ###
###        Electronic paper (Acta Crystallographica Section E)             ###
###                                                                        ###
##############################################################################
#                                                                            #
# This CIF contains the data in a paper accepted for publication in Acta     #
# Crystallographica Section E. It conforms to the requirements of Notes      #
# for Authors for Section E, and has been peer reviewed under the auspices   #
# of the IUCr Commission on Journals.                                        #
#                                                                            #
# Full details of the Crystallographic Information File format               #
# are given in the paper "The Crystallographic Information File (CIF):       #
# a New Standard Archive File for Crystallography" by S. R. Hall, F. H.      #
# Allen and I. D. Brown [Acta Cryst. (1991), A47, 655-685].                  #
#                                                                            #
# The current version of the core CIF dictionary is obtainable from          #
# ftp://ftp.iucr.org/pub/cif_core.dic. The current version number is 2.4.    #
#                                                                            #
# Software is freely available for graphical display of the structure(s) in  #
# this CIF.  For information consult the CIF home page http://www.iucr.org/  #
# cif/home.html                                                              #
#                                                                            #
# This file may be used for bona fide research purposes within the           #
# scientific community so long as proper attribution is given to the journal # 
# article from which it was obtained.                                        #
#                                                                            #
##############################################################################
                                             
data_I
_audit_creation_method     SHELXL-97
_chemical_name_systematic
;
4,4,4-Trifluoro-3-hydroxy-3-(trifluoromethyl)butanoic acid
;
_chemical_name_common     ?
_chemical_formula_moiety     'C5 H4 F6 O3'
_chemical_formula_sum     'C5 H4 F6 O3'
_chemical_formula_iupac     'C5 H4 F6 O3'
_chemical_formula_weight     226.08
_chemical_melting_point     ?
_symmetry_cell_setting     monoclinic
_symmetry_space_group_name_H-M     'P 21/c'
_symmetry_space_group_name_Hall     '-P 2ybc'
loop_
    _symmetry_equiv_pos_as_xyz
    'x, y, z'
    '-x, y+1/2, -z+1/2'
    '-x, -y, -z'
    'x, -y-1/2, z-1/2'
_cell_length_a     5.5031(2)
_cell_length_b     20.5490(8)
_cell_length_c     14.0342(6)
_cell_angle_alpha     90.00
_cell_angle_beta     98.4543(14)
_cell_angle_gamma     90.00
_cell_volume     1569.79(11)
_cell_formula_units_Z     8
_cell_measurement_reflns_used     9089
_cell_measurement_theta_min     2.93
_cell_measurement_theta_max     28.30
_cell_measurement_temperature     200(2)
_exptl_crystal_description     'rod'
_exptl_crystal_colour     'colourless'
_exptl_crystal_size_max     0.586
_exptl_crystal_size_mid     0.447
_exptl_crystal_size_min     0.326
_exptl_crystal_density_diffrn     1.913
_exptl_crystal_density_meas     ?
_exptl_crystal_density_method     'not measured'
_exptl_crystal_F_000     896
_exptl_absorpt_coefficient_mu     0.238
_exptl_absorpt_correction_type     none
_exptl_absorpt_process_details     ?
_exptl_absorpt_correction_T_min     ?
_exptl_absorpt_correction_T_max     ?
_exptl_special_details
;
;
_diffrn_ambient_temperature     200(2)
_diffrn_radiation_type     MoK\a
_diffrn_radiation_wavelength     0.71073
_diffrn_radiation_source     'fine-focus sealed tube'
_diffrn_radiation_monochromator     graphite
_diffrn_measurement_device_type     'Bruker APEXII CCD'
_diffrn_measurement_device     ?
_diffrn_measurement_method     '\f and \w'
_diffrn_reflns_number     25936
_diffrn_reflns_av_R_equivalents     0.0143
_diffrn_reflns_av_sigmaI/netI     0.0093
_diffrn_reflns_theta_min     2.47
_diffrn_reflns_theta_max     28.30
_diffrn_reflns_theta_full     28.30
_diffrn_measured_fraction_theta_max     0.996
_diffrn_measured_fraction_theta_full     0.996
_diffrn_reflns_limit_h_min     -7
_diffrn_reflns_limit_h_max     7
_diffrn_reflns_limit_k_min     -27
_diffrn_reflns_limit_k_max     27
_diffrn_reflns_limit_l_min     -18
_diffrn_reflns_limit_l_max     18
_refine_special_details
;
;
_reflns_number_total     3897
_reflns_number_gt     3469
_reflns_threshold_expression     I>2sigma(I)
_refine_ls_structure_factor_coef     Fsqd
_refine_ls_matrix_type     full
_refine_ls_R_factor_all     0.0424
_refine_ls_R_factor_gt     0.0378
_refine_ls_wR_factor_gt     0.0961
_refine_ls_wR_factor_ref     0.1003
_refine_ls_goodness_of_fit_ref     1.037
_refine_ls_restrained_S_all     1.037
_refine_ls_number_reflns     3897
_refine_ls_number_parameters     257
_refine_ls_number_restraints     0
_refine_ls_hydrogen_treatment     constr
_refine_ls_weighting_scheme     calc
_refine_ls_weighting_details
         'calc w=1/[\s^2^(Fo^2^)+(0.0438P)^2^+0.8289P] where P=(Fo^2^+2Fc^2^)/3'
_atom_sites_solution_hydrogens     geom
_atom_sites_solution_primary     direct
_atom_sites_solution_secondary     difmap
_refine_ls_shift/su_max     0.000
_refine_ls_shift/su_mean     0.000
_refine_diff_density_max     0.419
_refine_diff_density_min     -0.377
_refine_ls_extinction_method     none
loop_
    _atom_type_symbol
    _atom_type_description
    _atom_type_scat_dispersion_real
    _atom_type_scat_dispersion_imag
    _atom_type_scat_source
    'C' 'C' 0.0033 0.0016
                         'International Tables Vol C Tables 4.2.6.8 and 6.1.1.4'
    'H' 'H' 0.0000 0.0000
                         'International Tables Vol C Tables 4.2.6.8 and 6.1.1.4'
    'F' 'F' 0.0171 0.0103
                         'International Tables Vol C Tables 4.2.6.8 and 6.1.1.4'
    'O' 'O' 0.0106 0.0060
                         'International Tables Vol C Tables 4.2.6.8 and 6.1.1.4'
_computing_data_collection     'APEX2 (Bruker, 2010)'
_computing_cell_refinement     'SAINT (Bruker, 2010)'
_computing_data_reduction     'SAINT (Bruker, 2010)'
_computing_structure_solution     'SHELXS97 (Sheldrick, 2008)'
_computing_structure_refinement     'SHELXL97 (Sheldrick, 2008)'
_computing_molecular_graphics
 'ORTEP-3 for Windows (Farrugia, 1997) and Mercury (Macrae <i>et al.</i>, 2006)'
_computing_publication_material
                            'SHELXL97 (Sheldrick, 2008) and PLATON (Spek, 2009)'
loop_
    _atom_site_type_symbol
    _atom_site_label
    _atom_site_fract_x
    _atom_site_fract_y
    _atom_site_fract_z
    _atom_site_U_iso_or_equiv
    _atom_site_adp_type
    _atom_site_calc_flag
    _atom_site_refinement_flags
    _atom_site_occupancy
    _atom_site_disorder_assembly
    _atom_site_disorder_group
    O O1 0.86328(18) 0.71888(5) 0.08430(10) 0.0429(3) Uani d . 1 . .
    H H1 0.8645 0.6811 0.1073 0.064 Uiso calc R 1 . .
    O O2 0.45964(17) 0.70927(5) 0.08404(8) 0.0326(2) Uani d . 1 . .
    O O3 0.17625(19) 0.80005(7) -0.02218(11) 0.0520(4) Uani d . 1 . .
    H H3 0.2000 0.7657 0.0103 0.078 Uiso calc R 1 . .
    O O4 0.47274(16) 0.59040(4) 0.16029(7) 0.0285(2) Uani d . 1 . .
    H H4 0.4717 0.6280 0.1367 0.043 Uiso calc R 1 . .
    O O5 0.87553(17) 0.59872(5) 0.15635(8) 0.0337(2) Uani d . 1 . .
    O O6 1.13316(16) 0.48391(5) 0.18383(8) 0.0316(2) Uani d . 1 . .
    H H6 1.1185 0.5241 0.1733 0.047 Uiso calc R 1 . .
    C C1 0.6381(2) 0.74043(6) 0.06831(9) 0.0261(2) Uani d . 1 . .
    C C2 0.6189(2) 0.80980(6) 0.03285(10) 0.0281(3) Uani d . 1 . .
    H H2A 0.7714 0.8211 0.0069 0.034 Uiso calc R 1 . .
    H H2B 0.6071 0.8389 0.0882 0.034 Uiso calc R 1 . .
    C C3 0.3986(2) 0.82251(7) -0.04523(10) 0.0301(3) Uani d . 1 . .
    C C4 0.3661(3) 0.89678(8) -0.05702(13) 0.0431(4) Uani d . 1 . .
    C C5 0.4440(4) 0.79138(8) -0.14087(12) 0.0477(4) Uani d . 1 . .
    C C6 0.6980(2) 0.56870(6) 0.17642(9) 0.0233(2) Uani d . 1 . .
    C C7 0.7220(2) 0.50386(6) 0.22712(9) 0.0246(2) Uani d . 1 . .
    H H7A 0.5583 0.4829 0.2201 0.030 Uiso calc R 1 . .
    H H7B 0.7761 0.5113 0.2967 0.030 Uiso calc R 1 . .
    C C8 0.9032(2) 0.45714(6) 0.18926(9) 0.0237(2) Uani d . 1 . .
    C C9 0.9528(3) 0.40037(7) 0.26098(11) 0.0343(3) Uani d . 1 . .
    C C10 0.7933(3) 0.43236(7) 0.08834(10) 0.0333(3) Uani d . 1 . .
    F F1 0.1814(3) 0.91197(7) -0.12449(13) 0.0885(5) Uani d . 1 . .
    F F2 0.5634(2) 0.92505(5) -0.08100(10) 0.0611(3) Uani d . 1 . .
    F F3 0.3264(3) 0.92357(6) 0.02449(11) 0.0842(5) Uani d . 1 . .
    F F4 0.2561(3) 0.79879(8) -0.21017(9) 0.0852(5) Uani d . 1 . .
    F F5 0.6404(2) 0.81581(6) -0.17319(8) 0.0595(3) Uani d . 1 . .
    F F6 0.4835(4) 0.72803(6) -0.12768(9) 0.0885(5) Uani d . 1 . .
    F F7 0.74664(19) 0.36955(5) 0.27353(8) 0.0483(2) Uani d . 1 . .
    F F8 1.1068(2) 0.35676(5) 0.23401(9) 0.0582(3) Uani d . 1 . .
    F F9 1.05355(19) 0.42287(5) 0.34686(7) 0.0486(3) Uani d . 1 . .
    F F10 0.75894(18) 0.48279(5) 0.02779(6) 0.0430(2) Uani d . 1 . .
    F F11 0.9385(2) 0.39072(6) 0.05224(8) 0.0601(3) Uani d . 1 . .
    F F12 0.57504(19) 0.40413(5) 0.08745(7) 0.0503(3) Uani d . 1 . .
loop_
    _atom_site_aniso_label
    _atom_site_aniso_U_11
    _atom_site_aniso_U_22
    _atom_site_aniso_U_33
    _atom_site_aniso_U_12
    _atom_site_aniso_U_13
    _atom_site_aniso_U_23
    O1 0.0233(5) 0.0342(5) 0.0710(8) 0.0020(4) 0.0066(5) 0.0233(5)
    O2 0.0239(4) 0.0293(5) 0.0446(6) 0.0004(4) 0.0053(4) 0.0128(4)
    O3 0.0223(5) 0.0557(7) 0.0775(9) -0.0007(5) 0.0055(5) 0.0399(7)
    O4 0.0201(4) 0.0232(4) 0.0421(5) 0.0019(3) 0.0042(4) 0.0057(4)
    O5 0.0215(4) 0.0276(5) 0.0525(6) 0.0005(4) 0.0068(4) 0.0101(4)
    O6 0.0181(4) 0.0299(5) 0.0474(6) 0.0013(3) 0.0061(4) 0.0051(4)
    C1 0.0243(6) 0.0250(6) 0.0284(6) -0.0002(5) 0.0021(5) 0.0039(5)
    C2 0.0260(6) 0.0232(6) 0.0343(6) -0.0023(5) 0.0020(5) 0.0039(5)
    C3 0.0252(6) 0.0282(6) 0.0368(7) -0.0012(5) 0.0042(5) 0.0117(5)
    C4 0.0451(8) 0.0333(7) 0.0536(9) 0.0100(6) 0.0162(7) 0.0177(7)
    C5 0.0688(11) 0.0382(8) 0.0333(8) -0.0069(8) -0.0022(7) 0.0056(6)
    C6 0.0215(5) 0.0224(5) 0.0258(6) 0.0009(4) 0.0026(4) -0.0009(4)
    C7 0.0223(5) 0.0241(6) 0.0284(6) 0.0026(4) 0.0069(4) 0.0039(5)
    C8 0.0205(5) 0.0223(5) 0.0284(6) 0.0016(4) 0.0042(4) 0.0024(4)
    C9 0.0363(7) 0.0283(6) 0.0384(7) 0.0067(5) 0.0058(6) 0.0077(5)
    C10 0.0377(7) 0.0301(7) 0.0320(7) -0.0014(5) 0.0050(5) -0.0032(5)
    F1 0.0713(9) 0.0650(8) 0.1198(13) 0.0159(7) -0.0168(8) 0.0530(8)
    F2 0.0698(7) 0.0310(5) 0.0890(9) -0.0065(5) 0.0329(6) 0.0162(5)
    F3 0.1413(14) 0.0428(6) 0.0828(9) 0.0398(7) 0.0640(9) 0.0165(6)
    F4 0.0932(10) 0.1107(12) 0.0420(6) -0.0324(9) -0.0229(6) 0.0152(7)
    F5 0.0693(7) 0.0685(7) 0.0459(6) 0.0097(6) 0.0255(5) 0.0052(5)
    F6 0.1863(17) 0.0330(6) 0.0454(6) -0.0033(8) 0.0140(8) -0.0057(5)
    F7 0.0554(6) 0.0367(5) 0.0539(6) -0.0085(4) 0.0122(5) 0.0157(4)
    F8 0.0696(7) 0.0405(5) 0.0674(7) 0.0310(5) 0.0197(6) 0.0141(5)
    F9 0.0552(6) 0.0490(6) 0.0369(5) 0.0086(5) -0.0084(4) 0.0121(4)
    F10 0.0524(5) 0.0473(5) 0.0275(4) -0.0056(4) 0.0000(4) 0.0059(4)
    F11 0.0746(8) 0.0577(7) 0.0495(6) 0.0186(6) 0.0140(5) -0.0199(5)
    F12 0.0496(6) 0.0501(6) 0.0485(6) -0.0230(5) -0.0022(4) -0.0053(4)
_geom_special_details
;
;
loop_
    _geom_bond_atom_site_label_1
    _geom_bond_atom_site_label_2
    _geom_bond_site_symmetry_2
    _geom_bond_distance
    _geom_bond_publ_flag
    O1 C1 . 1.3042(16) ?
    O1 H1 . 0.8400 ?
    O2 C1 . 1.2192(16) ?
    O3 C3 . 1.3896(16) ?
    O3 H3 . 0.8400 ?
    O4 C6 . 1.3055(15) ?
    O4 H4 . 0.8400 ?
    O5 C6 . 1.2228(15) ?
    O6 C8 . 1.3920(14) ?
    O6 H6 . 0.8400 ?
    C1 C2 . 1.5084(17) ?
    C2 C3 . 1.5325(18) ?
    C2 H2A . 0.9900 ?
    C2 H2B . 0.9900 ?
    C3 C5 . 1.540(2) ?
    C3 C4 . 1.543(2) ?
    C7 C6 . 1.5073(17) ?
    C7 C8 . 1.5347(16) ?
    C7 H7A . 0.9900 ?
    C7 H7B . 0.9900 ?
    C8 C9 . 1.5387(18) ?
    C8 C10 . 1.5425(19) ?
    F1 C4 . 1.321(2) ?
    F2 C4 . 1.3183(19) ?
    F3 C4 . 1.316(2) ?
    F4 C5 . 1.320(2) ?
    F5 C5 . 1.330(2) ?
    F6 C5 . 1.328(2) ?
    F7 C9 . 1.3336(18) ?
    F8 C9 . 1.3259(17) ?
    F9 C9 . 1.3330(19) ?
    F10 C10 . 1.3359(17) ?
    F11 C10 . 1.3213(17) ?
    F12 C10 . 1.3323(17) ?
loop_
    _geom_angle_atom_site_label_1
    _geom_angle_atom_site_label_2
    _geom_angle_atom_site_label_3
    _geom_angle_site_symmetry_1
    _geom_angle_site_symmetry_3
    _geom_angle
    _geom_angle_publ_flag
    O1 C1 C2 . . 113.34(11) ?
    O2 C1 O1 . . 124.10(12) ?
    O2 C1 C2 . . 122.48(11) ?
    O3 C3 C2 . . 114.09(11) ?
    O3 C3 C4 . . 105.15(12) ?
    O3 C3 C5 . . 109.04(13) ?
    O4 C6 C7 . . 113.50(10) ?
    O5 C6 O4 . . 123.94(11) ?
    O5 C6 C7 . . 122.50(11) ?
    O6 C8 C7 . . 114.46(10) ?
    O6 C8 C9 . . 105.08(10) ?
    O6 C8 C10 . . 108.49(10) ?
    C1 O1 H1 . . 109.5 ?
    C1 C2 C3 . . 113.99(11) ?
    C1 C2 H2A . . 108.8 ?
    C1 C2 H2B . . 108.8 ?
    C2 C3 C4 . . 108.21(12) ?
    C2 C3 C5 . . 109.85(12) ?
    C3 O3 H3 . . 109.5 ?
    C3 C2 H2A . . 108.8 ?
    C3 C2 H2B . . 108.8 ?
    C5 C3 C4 . . 110.40(12) ?
    C6 O4 H4 . . 109.5 ?
    C6 C7 C8 . . 113.94(10) ?
    C6 C7 H7A . . 108.8 ?
    C6 C7 H7B . . 108.8 ?
    C7 C8 C9 . . 108.03(10) ?
    C7 C8 C10 . . 109.71(10) ?
    C8 O6 H6 . . 109.5 ?
    C8 C7 H7A . . 108.8 ?
    C8 C7 H7B . . 108.8 ?
    C9 C8 C10 . . 111.00(11) ?
    F1 C4 C3 . . 112.06(16) ?
    F2 C4 C3 . . 112.11(13) ?
    F2 C4 F1 . . 106.79(14) ?
    F3 C4 C3 . . 110.61(13) ?
    F3 C4 F1 . . 108.40(16) ?
    F3 C4 F2 . . 106.61(16) ?
    F4 C5 C3 . . 112.59(17) ?
    F4 C5 F5 . . 107.03(14) ?
    F4 C5 F6 . . 108.05(16) ?
    F5 C5 C3 . . 112.62(14) ?
    F6 C5 C3 . . 109.26(13) ?
    F6 C5 F5 . . 107.04(18) ?
    F7 C9 C8 . . 111.95(11) ?
    F8 C9 C8 . . 112.64(12) ?
    F8 C9 F7 . . 107.96(13) ?
    F8 C9 F9 . . 107.12(12) ?
    F9 C9 C8 . . 109.80(12) ?
    F9 C9 F7 . . 107.10(12) ?
    F10 C10 C8 . . 109.13(11) ?
    F11 C10 C8 . . 112.85(12) ?
    F11 C10 F10 . . 107.19(12) ?
    F11 C10 F12 . . 108.03(13) ?
    F12 C10 C8 . . 112.56(11) ?
    F12 C10 F10 . . 106.78(12) ?
    H2A C2 H2B . . 107.6 ?
    H7A C7 H7B . . 107.7 ?
loop_
    _geom_torsion_atom_site_label_1
    _geom_torsion_atom_site_label_2
    _geom_torsion_atom_site_label_3
    _geom_torsion_atom_site_label_4
    _geom_torsion_site_symmetry_1
    _geom_torsion_site_symmetry_2
    _geom_torsion_site_symmetry_3
    _geom_torsion_site_symmetry_4
    _geom_torsion
    _geom_torsion_publ_flag
    O1 C1 C2 C3 . . . . 140.99(13) ?
    O2 C1 C2 C3 . . . . -41.98(19) ?
    O3 C3 C4 F1 . . . . -58.76(18) ?
    O3 C3 C4 F2 . . . . -178.84(14) ?
    O3 C3 C4 F3 . . . . 62.33(18) ?
    O3 C3 C5 F4 . . . . 52.05(17) ?
    O3 C3 C5 F5 . . . . 173.18(13) ?
    O3 C3 C5 F6 . . . . -68.01(19) ?
    O6 C8 C9 F7 . . . . -179.87(11) ?
    O6 C8 C9 F8 . . . . -57.98(15) ?
    O6 C8 C9 F9 . . . . 61.31(14) ?
    O6 C8 C10 F10 . . . . -63.45(14) ?
    O6 C8 C10 F11 . . . . 55.60(15) ?
    O6 C8 C10 F12 . . . . 178.20(11) ?
    C1 C2 C3 O3 . . . . 50.06(17) ?
    C1 C2 C3 C5 . . . . -72.71(15) ?
    C1 C2 C3 C4 . . . . 166.70(12) ?
    C2 C3 C4 F1 . . . . 178.96(14) ?
    C2 C3 C4 F2 . . . . 58.88(18) ?
    C2 C3 C4 F3 . . . . -59.96(18) ?
    C2 C3 C5 F4 . . . . 177.75(13) ?
    C2 C3 C5 F5 . . . . -61.12(17) ?
    C2 C3 C5 F6 . . . . 57.69(19) ?
    C4 C3 C5 F4 . . . . -63.00(18) ?
    C4 C3 C5 F5 . . . . 58.14(18) ?
    C4 C3 C5 F6 . . . . 176.95(16) ?
    C5 C3 C4 F1 . . . . 58.71(18) ?
    C5 C3 C4 F2 . . . . -61.37(19) ?
    C5 C3 C4 F3 . . . . 179.80(15) ?
    C6 C7 C8 O6 . . . . 50.77(14) ?
    C6 C7 C8 C9 . . . . 167.43(11) ?
    C6 C7 C8 C10 . . . . -71.45(13) ?
    C7 C8 C9 F7 . . . . 57.53(15) ?
    C7 C8 C9 F8 . . . . 179.43(12) ?
    C7 C8 C9 F9 . . . . -61.29(14) ?
    C7 C8 C10 F10 . . . . 62.26(14) ?
    C7 C8 C10 F11 . . . . -178.69(12) ?
    C7 C8 C10 F12 . . . . -56.09(15) ?
    C8 C7 C6 O4 . . . . 139.87(11) ?
    C8 C7 C6 O5 . . . . -42.93(17) ?
    C9 C8 C10 F10 . . . . -178.42(11) ?
    C9 C8 C10 F11 . . . . -59.37(15) ?
    C9 C8 C10 F12 . . . . 63.22(15) ?
    C10 C8 C9 F7 . . . . -62.79(15) ?
    C10 C8 C9 F8 . . . . 59.10(16) ?
    C10 C8 C9 F9 . . . . 178.39(11) ?
loop_
    _geom_hbond_atom_site_label_D
    _geom_hbond_atom_site_label_H
    _geom_hbond_atom_site_label_A
    _geom_hbond_site_symmetry_A
    _geom_hbond_distance_DH
    _geom_hbond_distance_HA
    _geom_hbond_distance_DA
    _geom_hbond_angle_DHA
    O1 H1 O5 . 0.84 1.83 2.6653(14) 178
    O3 H3 O2 . 0.84 2.01 2.7296(14) 144
    O3 H3 O1 1_455 0.84 2.45 2.9561(15) 120
    O4 H4 O2 . 0.84 1.82 2.6635(13) 178
    O6 H6 O5 . 0.84 2.03 2.7502(13) 144
    O6 H6 O4 1_655 0.84 2.41 2.9276(13) 121
    C2 H2A O3 1_655 0.99 2.36 3.2773(16) 153
    C7 H7A O6 1_455 0.99 2.32 3.2340(14) 153
data_global
_journal_date_recd_electronic     2011-01-24
_journal_date_accepted     2011-02-08
_journal_name_full     'Acta Crystallographica, Section E'
_journal_year     2011
_journal_volume     67
_journal_issue      3
_journal_page_first     o616
_journal_page_last     o616
_journal_paper_category     QO
_journal_coeditor_code     GK2344
_publ_contact_author_name     'Dr Richard Betz'
_publ_contact_author_address
;
Department of Chemistry
Nelson Mandela Metropolitan University
Summerstrand Campus (South)
University Way
Summerstrand
PO Box 77000
Port Elizabeth
6031
South Africa
;
_publ_contact_author_email     richard.betz@webmail.co.za
_publ_contact_author_fax     '+27-41-504-4236'
_publ_contact_author_phone     '+27-41-504-4285'
_publ_section_title
;
4,4,4-Trifluoro-3-hydroxy-3-(trifluoromethyl)butanoic acid
;
loop_
    _publ_author_name
    _publ_author_address
    'Betz, Richard'
;
Nelson Mandela Metropolitan University
Summerstrand Campus
Department of Chemistry
University Way
Summerstrand
PO Box 77000
Port Elizabeth 6031
South Africa
;
    'Gerber, Thomas'
;
Nelson Mandela Metropolitan University
Summerstrand Campus
Department of Chemistry
University Way
Summerstrand
PO Box 77000
Port Elizabeth 6031
South Africa
;
    'Schalekamp, Henk'
;
Nelson Mandela Metropolitan University
Summerstrand Campus
Department of Chemistry
University Way
Summerstrand
PO Box 77000
Port Elizabeth 6031
South Africa
;
