# Supplementary material for: 4,4,4-Trifluoro-3-hy­droxy-3-(trifluoro­meth­yl)butanoic acid
Source: Acta Crystallogr Sect E Struct Rep Online. 2011 Feb 12;67(Pt 3):o616. doi: 10.1107/S1600536811004764 (PMC3051966; doi:10.1107/S1600536811004764)
Supplement: Supplementary file 2 [file e-67-0o616-Isup2.hkl]

# 
# h,k,l, Fc-squared, Fo-squared, sigma(Fo-squared) and status flag 
# 
data_I
_shelx_title ' Fluorcarbonsaeure' 
_shelx_refln_list_code          4 
_shelx_F_calc_maximum      134.63 
_exptl_crystal_F_000       896.00 
_reflns_d_resolution_high  0.7495 
 
loop_ 
 _symmetry_equiv_pos_as_xyz 
 'x, y, z' 
 '-x, y+1/2, -z+1/2' 
 '-x, -y, -z' 
 'x, -y-1/2, z-1/2' 
 
_cell_length_a     5.5031 
_cell_length_b    20.5490 
_cell_length_c    14.0342 
_cell_angle_alpha  90.000 
_cell_angle_beta   98.454 
_cell_angle_gamma  90.000 
 
_shelx_F_squared_multiplier     1.000 
 
loop_ 
 _refln_index_h 
 _refln_index_k 
 _refln_index_l 
 _refln_F_squared_calc 
 _refln_F_squared_meas 
 _refln_F_squared_sigma 
 _refln_observed_status 
   1   0   0     3209.33     2345.71     97.25 o 
   2   0   0        3.65        2.80      0.28 o 
   3   0   0     2570.94     2879.82     20.05 o 
   4   0   0      736.25      762.40      6.03 o 
   5   0   0       50.87       60.79      4.76 o 
   6   0   0       41.20       34.35      1.91 o 
   7   0   0       32.98       34.62      2.11 o 
   1   1   0     3045.85     2848.09     72.34 o 
   2   1   0      420.49      480.67      3.12 o 
   3   1   0      853.66      868.08      4.34 o 
   4   1   0     1242.32     1232.72      6.96 o 
   5   1   0     1167.99     1175.38      8.02 o 
   6   1   0        1.33        0.73      0.75 o 
   7   1   0      108.15      103.35      2.09 o 
   2   2   0      694.96      784.50      3.56 o 
   3   2   0       10.78       11.14      0.34 o 
   4   2   0      389.27      351.19      2.17 o 
   5   2   0      319.96      320.92      2.84 o 
   6   2   0       91.45      100.43      1.72 o 
   7   2   0       19.76       22.61      1.25 o 
   1   3   0     5853.39     5371.69     24.86 o 
   2   3   0      586.46      638.59      3.47 o 
   3   3   0        0.96       -0.10      0.26 o 
   4   3   0        2.33        2.13      0.27 o 
   5   3   0        2.49        4.80      1.05 o 
   6   3   0      257.40      220.75      2.69 o 
   7   3   0        9.30        8.56      1.13 o 
   0   4   0     2581.38     2459.43     30.39 o 
   1   4   0     1938.77     1977.33      8.31 o 
   2   4   0     1682.95     1725.82      8.13 o 
   3   4   0      324.52      326.40      1.81 o 
   4   4   0        2.11        1.29      0.27 o 
   5   4   0       12.38        5.86      0.76 o 
   6   4   0       19.28       20.98      1.02 o 
   7   4   0       24.21       19.30      1.21 o 
   1   5   0      114.13      103.44      0.55 o 
   2   5   0      100.75      114.37      0.71 o 
   3   5   0        0.40        1.65      0.45 o 
   4   5   0       91.52       87.16      1.02 o 
   5   5   0       29.49       18.20      0.88 o 
   6   5   0        0.96       -0.16      0.63 o 
   7   5   0        1.00        0.17      0.78 o 
   1   6   0      880.83      789.93      3.49 o 
   2   6   0     5870.65     5707.16     29.28 o 
   3   6   0      107.28      105.08      1.21 o 
   4   6   0       13.54        8.28      0.47 o 
   5   6   0       13.91        8.81      0.61 o 
   6   6   0       64.91       55.12      1.29 o 
   7   6   0       17.97       15.84      1.10 o 
   1   7   0      525.65      501.91      2.22 o 
   2   7   0     1377.32     1453.29      6.73 o 
   3   7   0      365.51      335.87      2.35 o 
   4   7   0       72.93       84.13      1.04 o 
   5   7   0       52.33       52.15      1.38 o 
   6   7   0        7.89        2.25      0.67 o 
   7   7   0       36.35       49.00      1.62 o 
   0   8   0     2677.03     2663.62     29.88 o 
   1   8   0     3235.97     3308.56     13.87 o 
   2   8   0      304.49      350.94      1.87 o 
   3   8   0       10.72        6.48      0.41 o 
   4   8   0       19.48       12.46      0.60 o 
   5   8   0      227.63      218.17      2.20 o 
   6   8   0        9.45        8.77      0.76 o 
   1   9   0      854.12      874.61      4.19 o 
   2   9   0       96.33      108.05      0.79 o 
   3   9   0      175.39      191.83      1.55 o 
   4   9   0      816.65      785.07      6.69 o 
   5   9   0        5.79        3.23      0.60 o 
   6   9   0        8.37       11.03      0.80 o 
   1  10   0      508.75      561.49      2.80 o 
   2  10   0       91.02      107.63      0.84 o 
   3  10   0      460.07      522.37      3.52 o 
   4  10   0        0.18        0.25      0.38 o 
   5  10   0       32.24       25.39      1.00 o 
   6  10   0       12.16       12.88      0.84 o 
   1  11   0     1716.86     1682.80      8.22 o 
   2  11   0      347.85      361.84      2.13 o 
   3  11   0      239.95      227.13      1.93 o 
   4  11   0       67.60       65.72      1.13 o 
   5  11   0      541.42      538.51      4.45 o 
   6  11   0        8.92        5.20      0.82 o 
   0  12   0     1691.78     1691.84     11.47 o 
   1  12   0      399.87      418.21      2.27 o 
   2  12   0       73.55       93.68      0.84 o 
   3  12   0      384.15      392.80      3.01 o 
   4  12   0        8.73        5.23      0.58 o 
   5  12   0       16.54       23.47      1.09 o 
   6  12   0        0.99        1.05      0.78 o 
   1  13   0       30.05       36.00      0.53 o 
   2  13   0        2.60        3.08      0.38 o 
   3  13   0      120.44      107.88      1.26 o 
   4  13   0        0.78        0.36      0.57 o 
   5  13   0       47.57       52.88      1.33 o 
   6  13   0       22.22       16.57      1.16 o 
   0  14   0     1817.10     1744.93     11.68 o 
   1  14   0      116.69       99.87      0.90 o 
   2  14   0      182.67      166.71      1.35 o 
   3  14   0      509.25      503.79      3.53 o 
   4  14   0      550.11      527.18      4.38 o 
   5  14   0      121.95      115.65      1.98 o 
   6  14   0       12.04       10.27      1.02 o 
   1  15   0        2.17        3.21      0.34 o 
   2  15   0     2002.88     2036.71     12.17 o 
   3  15   0      428.42      402.55      3.08 o 
   4  15   0      253.41      254.72      2.75 o 
   5  15   0       52.13       46.72      1.40 o 
   6  15   0       26.34       25.23      1.43 o 
   0  16   0      265.49      264.32      2.64 o 
   1  16   0      107.23      116.36      1.15 o 
   2  16   0     1589.64     1564.37      9.97 o 
   3  16   0      730.16      752.85      5.75 o 
   4  16   0        3.02        1.87      0.68 o 
   5  16   0       56.09       53.58      1.62 o 
   1  17   0       12.27        7.91      0.46 o 
   2  17   0      318.65      321.14      2.54 o 
   3  17   0     1424.97     1396.68      9.57 o 
   4  17   0       88.57       85.48      1.56 o 
   5  17   0        3.21        3.03      0.87 o 
   0  18   0      514.23      571.49      6.04 o 
   1  18   0       19.41       18.30      0.74 o 
   2  18   0       25.79       23.91      0.86 o 
   3  18   0       37.02       41.12      1.24 o 
   4  18   0        2.52        2.63      0.71 o 
   5  18   0       33.74       39.52      1.57 o 
   1  19   0       52.38       46.29      1.03 o 
   2  19   0       48.86       45.42      1.05 o 
   3  19   0       17.80       16.58      0.92 o 
   4  19   0       20.47       26.65      1.21 o 
   5  19   0       16.52       19.40      1.27 o 
   0  20   0       17.56       23.44      1.31 o 
   1  20   0      150.62      154.08      1.79 o 
   2  20   0       82.83       82.53      1.42 o 
   3  20   0        0.03        0.52      0.68 o 
   4  20   0       23.98       21.78      1.18 o 
   1  21   0        8.63        6.74      0.81 o 
   2  21   0        0.54        1.01      0.56 o 
   3  21   0       17.62       15.31      0.97 o 
   4  21   0       10.08        9.29      0.95 o 
   0  22   0       68.52       72.33      1.98 o 
   1  22   0        5.79        6.13      0.66 o 
   2  22   0       36.21       34.45      1.29 o 
   3  22   0       19.41       21.00      1.29 o 
   4  22   0        7.70        6.13      1.00 o 
   1  23   0       72.45       62.04      1.56 o 
   2  23   0       92.56       87.18      1.97 o 
   3  23   0        0.07        0.18      0.89 o 
   0  24   0       49.80       60.50      1.96 o 
   1  24   0       33.10       29.91      1.18 o 
   2  24   0        0.26        0.43      0.91 o 
   3  24   0       13.41       14.62      1.18 o 
   1  25   0       44.60       41.32      1.53 o 
   2  25   0       97.08      103.08      2.21 o 
   0  26   0       22.19       14.84      1.50 o 
   1  26   0        1.17        0.74      0.95 o 
   2  26   0        3.55        5.55      1.06 o 
   1  27   0        0.35        1.53      1.05 o 
  -7   1   1       64.75       61.99      1.64 o 
  -6   1   1        2.71        2.60      0.74 o 
  -5   1   1      610.19      614.00      4.84 o 
  -4   1   1       12.22       10.47      0.39 o 
  -3   1   1      125.48      130.95      0.89 o 
  -2   1   1     1872.50     1836.19      8.75 o 
  -1   1   1       49.35       33.74      1.38 o 
   1   1   1     8838.03     8366.00    117.75 o 
   2   1   1     1151.95     1115.63      5.03 o 
   3   1   1     2316.17     2380.87     12.78 o 
   4   1   1      725.31      702.50      4.62 o 
   5   1   1       24.62       30.00      0.87 o 
   6   1   1       35.26       41.34      1.47 o 
   7   1   1        1.69        0.65      1.00 o 
  -7   2   1        1.70       -0.26      0.84 o 
  -6   2   1      113.38      133.79      1.95 o 
  -5   2   1      933.80      944.16      6.53 o 
  -4   2   1        6.44        8.76      0.34 o 
  -3   2   1     3533.09     3585.61     19.97 o 
  -2   2   1      145.46      208.51      1.15 o 
  -1   2   1     4771.64     4223.80     96.92 o 
   0   2   1        1.16       -0.03      0.03 o 
   2   2   1     2170.81     2230.97     10.66 o 
   3   2   1      188.86      200.85      5.70 o 
   4   2   1       72.52       55.99      0.78 o 
   5   2   1      515.02      534.42      4.00 o 
   6   2   1      178.94      172.02      2.32 o 
   7   2   1       48.44       53.29      1.66 o 
  -7   3   1        6.83        6.20      0.90 o 
  -6   3   1        0.22        0.58      0.68 o 
  -5   3   1        0.16        0.31      0.53 o 
  -4   3   1       12.76       10.66      0.40 o 
  -3   3   1      200.26      189.07      1.21 o 
  -2   3   1     3295.74     3302.09     16.96 o 
  -1   3   1      918.92      855.71      4.13 o 
   1   3   1       37.12       37.54      0.42 o 
   2   3   1     5595.07     5540.71     27.20 o 
   3   3   1        0.73        0.75      0.38 o 
   4   3   1       38.35       40.48      1.18 o 
   5   3   1      827.68      876.35      6.22 o 
   6   3   1       25.56       21.72      1.18 o 
   7   3   1        0.89        0.61      0.85 o 
  -7   4   1        0.31       -0.14      0.75 o 
  -6   4   1        5.97        6.12      0.67 o 
  -5   4   1      378.36      382.86      3.13 o 
  -4   4   1      869.29      995.34      6.22 o 
  -3   4   1     1217.67     1219.90      6.80 o 
  -2   4   1     2439.70     2448.82     12.54 o 
  -1   4   1     2851.21     2750.43     11.71 o 
   0   4   1     5248.06     5037.70     24.24 o 
   1   4   1       27.74       28.92      0.28 o 
   2   4   1     1406.82     1446.62      6.67 o 
   3   4   1        0.01        0.68      0.29 o 
   4   4   1      197.55      210.99      1.68 o 
   5   4   1       22.80       26.47      1.34 o 
   6   4   1       73.57       65.15      1.37 o 
   7   4   1       14.81       15.92      1.10 o 
  -7   5   1        0.19       -0.74      0.74 o 
  -6   5   1       14.23       13.95      0.77 o 
  -5   5   1       37.27       19.50      1.12 o 
  -4   5   1       23.47       24.08      0.66 o 
  -3   5   1       44.59       44.15      0.98 o 
  -2   5   1      118.01      123.41      0.81 o 
  -1   5   1      907.26      888.16      3.66 o 
   0   5   1       86.49       75.88      0.44 o 
   1   5   1      902.41      957.08      4.43 o 
   2   5   1      779.48      820.73      3.96 o 
   3   5   1      198.99      247.85      1.73 o 
   4   5   1      261.51      277.65      1.96 o 
   5   5   1      221.27      218.43      2.18 o 
   6   5   1       22.54       24.70      1.08 o 
   7   5   1        9.99       14.96      1.10 o 
  -7   6   1       33.72       41.12      1.38 o 
  -6   6   1       13.60       16.46      0.86 o 
  -5   6   1       65.83       72.96      1.11 o 
  -4   6   1      153.37      174.36      1.42 o 
  -3   6   1      557.05      546.26      3.06 o 
  -2   6   1        1.55        4.74      0.24 o 
  -1   6   1       91.44      125.14      0.63 o 
   0   6   1     7021.00     6933.24     30.17 o 
   1   6   1      490.32      517.16      2.41 o 
   2   6   1     3096.50     3156.80     15.05 o 
   3   6   1       31.17       49.09      0.82 o 
   4   6   1      209.44      207.72      1.80 o 
   5   6   1      169.09      135.02      1.66 o 
   6   6   1        0.06       -0.63      0.63 o 
   7   6   1        0.01       -0.46      0.88 o 
  -7   7   1       28.88       34.29      1.36 o 
  -6   7   1       47.24       42.60      1.19 o 
  -5   7   1      198.07      191.09      2.31 o 
  -4   7   1        0.29        0.41      0.32 o 
  -3   7   1     3038.46     3174.16     17.60 o 
  -2   7   1       15.04       13.57      0.40 o 
  -1   7   1      171.40      158.10      0.82 o 
   0   7   1     2021.73     2048.71      8.81 o 
   1   7   1      813.81      834.37      3.81 o 
   2   7   1     3189.72     3341.38     17.97 o 
   3   7   1      450.55      449.24      3.05 o 
   4   7   1       36.25       40.66      0.78 o 
   5   7   1     1117.55     1089.44      8.94 o 
   6   7   1        1.47        1.53      0.68 o 
  -6   8   1       19.83       22.46      1.05 o 
  -5   8   1     1629.94     1562.45     12.43 o 
  -4   8   1       92.95      114.11      1.22 o 
  -3   8   1     6661.48     6963.95     38.73 o 
  -2   8   1      288.49      371.23      1.93 o 
  -1   8   1     3885.73     3971.34     17.39 o 
   0   8   1     8353.53     8590.63     36.28 o 
   1   8   1     2142.80     2063.42      9.32 o 
   2   8   1     2662.30     2869.24     15.34 o 
   3   8   1      106.82      108.84      1.08 o 
   4   8   1      495.32      439.65      3.52 o 
   5   8   1       24.71       31.83      1.17 o 
   6   8   1        0.37       -0.44      0.66 o 
  -6   9   1       70.73       76.09      1.48 o 
  -5   9   1       60.64       83.44      1.47 o 
  -4   9   1      538.10      489.65      3.60 o 
  -3   9   1      106.15       89.24      1.00 o 
  -2   9   1      303.87      376.09      2.04 o 
  -1   9   1      984.30     1062.93      4.99 o 
   0   9   1    11208.24    11091.26     49.76 o 
   1   9   1      439.89      416.43      2.43 o 
   2   9   1     2843.93     2732.15     14.61 o 
   3   9   1       22.61       30.69      0.73 o 
   4   9   1        0.37       -0.05      0.42 o 
   5   9   1       17.09        9.54      0.69 o 
   6   9   1        0.01       -0.42      0.68 o 
  -6  10   1        0.02        0.16      0.67 o 
  -5  10   1        1.99        3.61      0.67 o 
  -4  10   1       13.22       20.74      0.71 o 
  -3  10   1     1044.15     1053.00      6.38 o 
  -2  10   1      378.94      405.25      2.31 o 
  -1  10   1      302.74      295.58      1.63 o 
   0  10   1     3906.75     3924.42     18.54 o 
   1  10   1      699.58      757.63      4.29 o 
   2  10   1      159.26      121.02      0.99 o 
   3  10   1       73.57       74.15      3.56 o 
   4  10   1       89.81      100.27      1.33 o 
   5  10   1      167.40      155.10      1.85 o 
   6  10   1        3.59        3.45      0.79 o 
  -6  11   1        0.67        1.09      0.70 o 
  -5  11   1       86.04       83.95      1.48 o 
  -4  11   1      149.55      134.01      1.56 o 
  -3  11   1      280.57      283.93      1.94 o 
  -2  11   1      353.66      357.29      2.03 o 
  -1  11   1      373.17      430.08      2.35 o 
   0  11   1     3287.67     3486.76     17.03 o 
   1  11   1       90.24       96.44      0.81 o 
   2  11   1       57.15       69.00      0.78 o 
   3  11   1        2.91        9.63      0.48 o 
   4  11   1      759.08      714.61      5.12 o 
   5  11   1       76.47       74.10      1.32 o 
   6  11   1        9.74        9.54      0.91 o 
  -6  12   1       16.40       12.65      0.92 o 
  -5  12   1       19.28       25.19      1.07 o 
  -4  12   1      104.16      107.10      1.40 o 
  -3  12   1      119.72      121.54      1.64 o 
  -2  12   1      241.53      277.59      1.75 o 
  -1  12   1      338.05      318.92      1.93 o 
   0  12   1     1336.04     1293.79      6.59 o 
   1  12   1      112.77      106.04      0.88 o 
   2  12   1      601.15      572.00      3.48 o 
   3  12   1      114.00      122.06      1.23 o 
   4  12   1       89.64       89.74      1.37 o 
   5  12   1        6.44        5.25      0.67 o 
   6  12   1        1.22        2.79      0.89 o 
  -6  13   1       64.43       58.63      1.70 o 
  -5  13   1       61.50       59.92      1.34 o 
  -4  13   1       13.19       13.72      0.70 o 
  -3  13   1      269.09      246.35      1.98 o 
  -2  13   1      210.49      215.37      1.46 o 
  -1  13   1      516.43      502.04      2.88 o 
   0  13   1       86.81      100.85      1.07 o 
   1  13   1      336.90      324.97      1.90 o 
   2  13   1     1787.09     1761.30      9.58 o 
   3  13   1      751.02      722.22      4.80 o 
   4  13   1      226.35      224.33      2.30 o 
   5  13   1       10.81       17.15      0.93 o 
   6  13   1        9.50       12.02      1.06 o 
  -6  14   1        0.70        1.03      0.87 o 
  -5  14   1      320.08      299.65      3.46 o 
  -4  14   1       83.94       71.69      1.27 o 
  -3  14   1        1.17        1.55      0.35 o 
  -2  14   1      113.54      106.21      0.96 o 
  -1  14   1       62.10       66.16      0.75 o 
   0  14   1        1.84        2.70      0.31 o 
   1  14   1       10.12        8.19      0.35 o 
   2  14   1      487.76      513.65      3.48 o 
   3  14   1      392.65      398.73      2.94 o 
   4  14   1       75.56       69.09      1.29 o 
   5  14   1       81.74       77.74      1.53 o 
   6  14   1        2.36        3.43      0.93 o 
  -6  15   1        2.41        3.25      0.92 o 
  -5  15   1       31.36       29.87      1.30 o 
  -4  15   1       87.72       92.25      1.45 o 
  -3  15   1     1113.35     1042.20      6.50 o 
  -2  15   1       38.62       30.92      0.82 o 
  -1  15   1       26.86       37.79      0.83 o 
   0  15   1     1942.01     1973.55     10.87 o 
   1  15   1       87.21       86.66      0.95 o 
   2  15   1     1415.11     1370.63      8.02 o 
   3  15   1      615.69      610.78      4.54 o 
   4  15   1       49.72       53.87      1.28 o 
   5  15   1        5.96        9.06      0.79 o 
   6  15   1        2.06        3.94      0.97 o 
  -5  16   1       45.03       53.64      1.57 o 
  -4  16   1      406.22      386.63      3.71 o 
  -3  16   1       41.03       45.15      1.22 o 
  -2  16   1      849.04      768.63      4.74 o 
  -1  16   1      636.60      612.84      3.85 o 
   0  16   1        0.16        6.76      0.79 o 
   1  16   1      697.69      739.04      4.55 o 
   2  16   1       64.62       58.02      1.10 o 
   3  16   1       56.63       49.42      1.13 o 
   4  16   1       40.75       38.37      1.22 o 
   5  16   1       14.76       19.34      1.77 o 
  -5  17   1        7.32        6.03      0.90 o 
  -4  17   1        6.92       12.18      0.81 o 
  -3  17   1       19.80       24.88      1.57 o 
  -2  17   1      135.69      131.45      1.35 o 
  -1  17   1      122.16      133.09      1.30 o 
   0  17   1       12.90       16.41      0.59 o 
   1  17   1     1517.64     1484.09      8.70 o 
   2  17   1      249.52      245.18      2.07 o 
   3  17   1       37.14       46.17      1.22 o 
   4  17   1        2.22        4.68      0.74 o 
   5  17   1       52.92       47.49      1.64 o 
  -5  18   1        4.47        4.66      0.90 o 
  -4  18   1        2.33        1.68      0.66 o 
  -3  18   1      914.59      864.16      6.73 o 
  -2  18   1      159.80      143.67      1.51 o 
  -1  18   1       24.89       21.22      0.77 o 
   0  18   1      208.27      207.87      1.96 o 
   1  18   1      106.16      117.98      1.34 o 
   2  18   1      380.23      387.81      3.33 o 
   3  18   1      226.19      226.65      2.35 o 
   4  18   1       17.54       10.86      0.89 o 
   5  18   1        6.01        6.44      0.95 o 
  -5  19   1        6.22        6.31      0.98 o 
  -4  19   1       69.21       61.00      1.49 o 
  -3  19   1       41.79       54.35      1.34 o 
  -2  19   1      178.99      162.58      1.64 o 
  -1  19   1        1.01        0.96      0.49 o 
   0  19   1      562.16      577.58      4.94 o 
   1  19   1        0.78        4.75      0.65 o 
   2  19   1      830.25      874.33      6.66 o 
   3  19   1       58.24       46.59      1.32 o 
   4  19   1        3.03        2.88      0.79 o 
   5  19   1        1.42        2.24      1.03 o 
  -5  20   1       65.78       71.60      2.25 o 
  -4  20   1       12.80       13.61      0.92 o 
  -3  20   1      123.31      127.27      1.88 o 
  -2  20   1       40.16       35.59      0.94 o 
  -1  20   1       11.76       13.09      0.67 o 
   0  20   1       55.36       49.21      1.11 o 
   1  20   1       25.30       32.38      0.96 o 
   2  20   1       10.56       11.56      0.75 o 
   3  20   1       27.78       24.86      1.14 o 
   4  20   1        5.14        3.01      0.81 o 
  -4  21   1       14.67       12.93      0.97 o 
  -3  21   1        7.18        4.40      0.80 o 
  -2  21   1       78.58       77.70      1.38 o 
  -1  21   1      112.47      114.02      1.56 o 
   0  21   1        7.66        5.40      0.63 o 
   1  21   1       50.65       44.01      1.15 o 
   2  21   1      174.12      172.32      2.57 o 
   3  21   1      108.56      100.42      2.05 o 
   4  21   1       10.25        8.92      1.03 o 
  -4  22   1        3.25        4.90      0.88 o 
  -3  22   1      105.95      101.18      1.87 o 
  -2  22   1       48.12       37.57      1.26 o 
  -1  22   1        6.52        7.06      0.69 o 
   0  22   1       19.67       22.61      1.02 o 
   1  22   1       15.76        9.79      0.72 o 
   2  22   1      144.20      132.72      2.04 o 
   3  22   1        0.09       -0.17      0.87 o 
   4  22   1        4.13        3.55      0.94 o 
  -3  23   1       26.72       32.40      1.51 o 
  -2  23   1        0.41       -0.29      0.82 o 
  -1  23   1       80.57       72.19      1.42 o 
   0  23   1        7.30        6.35      0.70 o 
   1  23   1        0.75       -0.63      0.63 o 
   2  23   1      247.32      244.53      4.63 o 
   3  23   1       42.05       48.67      1.65 o 
  -3  24   1        9.37       11.32      1.12 o 
  -2  24   1      143.99      141.06      2.52 o 
  -1  24   1        3.82        4.42      0.72 o 
   0  24   1        0.61        0.21      0.64 o 
   1  24   1        1.15       -0.64      0.64 o 
   2  24   1       18.64       17.30      1.28 o 
   3  24   1       83.51       80.86      2.01 o 
  -3  25   1       38.01       48.68      2.10 o 
  -2  25   1       24.17       22.96      1.43 o 
  -1  25   1       62.26       61.74      1.77 o 
   0  25   1       95.59       87.46      1.70 o 
   1  25   1       13.48       12.83      0.93 o 
   2  25   1        2.25       -0.36      0.91 o 
  -2  26   1       29.13       33.47      1.61 o 
  -1  26   1        0.61        2.43      1.01 o 
   0  26   1        2.33        3.40      0.87 o 
   1  26   1       17.18       14.11      1.28 o 
   2  26   1       10.63       13.26      1.47 o 
  -1  27   1       36.82       37.43      1.78 o 
   0  27   1       83.06       87.35      2.28 o 
   1  27   1      203.86      212.46      3.65 o 
  -7   0   2        7.80        2.79      1.41 o 
  -6   0   2       19.07       15.47      1.36 o 
  -5   0   2     2374.34     2377.76     25.98 o 
  -4   0   2      637.82      602.10      5.37 o 
  -3   0   2      281.48      270.98      2.47 o 
  -2   0   2     2727.92     2793.17     21.78 o 
   0   0   2      170.78      114.95      2.17 o 
   1   0   2     1614.55     1658.03     11.66 o 
   2   0   2     4362.16     4500.51     29.55 o 
   3   0   2      114.55      126.17      1.39 o 
   4   0   2       69.81       81.99      1.41 o 
   5   0   2      684.35      686.39      6.94 o 
   6   0   2      200.63      171.54      3.66 o 
   7   0   2      191.31      218.29      4.53 o 
  -7   1   2        5.12        4.04      0.82 o 
  -6   1   2       56.99       52.45      1.36 o 
  -5   1   2      116.87       96.61      2.16 o 
  -4   1   2       36.26       42.12      1.47 o 
  -3   1   2     1391.21     1453.09      7.98 o 
  -2   1   2      243.66      236.32      1.46 o 
  -1   1   2      968.28      858.12      5.62 o 
   1   1   2     3914.76     3817.82     18.45 o 
   2   1   2      515.53      507.93      2.41 o 
   3   1   2      626.69      592.58      3.36 o 
   4   1   2       48.42       42.28      0.76 o 
   5   1   2      411.37      385.22      2.86 o 
   6   1   2       17.30       13.68      1.00 o 
   7   1   2       33.77       38.70      1.84 o 
  -7   2   2       73.84       81.83      1.77 o 
  -6   2   2       55.01       52.90      1.29 o 
  -5   2   2       79.43       89.65      2.00 o 
  -4   2   2      116.97      126.52      1.12 o 
  -3   2   2     1424.89     1469.96      7.94 o 
  -2   2   2      860.56      896.96      5.05 o 
  -1   2   2      825.75      717.60      4.34 o 
   0   2   2     2561.37     2513.65     16.53 o 
   1   2   2      663.80      653.92      3.14 o 
   2   2   2      336.09      300.29      1.90 o 
   3   2   2       34.95       27.34      0.75 o 
   4   2   2     1372.41     1390.15      8.84 o 
   5   2   2      474.58      471.90      3.39 o 
   6   2   2       16.26       22.80      1.31 o 
   7   2   2        5.45        1.71      1.92 o 
  -7   3   2       60.30       59.70      1.59 o 
  -6   3   2        7.81        9.19      0.75 o 
  -5   3   2       13.15       10.19      0.90 o 
  -4   3   2        6.87       13.25      0.43 o 
  -3   3   2      123.95      132.10      0.90 o 
  -2   3   2      454.49      424.54      2.44 o 
  -1   3   2     6605.25     6446.85     46.71 o 
   0   3   2      657.02      606.29      4.20 o 
   1   3   2     4115.35     4200.66     20.36 o 
   2   3   2      194.50      187.74      1.19 o 
   3   3   2      681.26      677.34      3.92 o 
   4   3   2     1242.96     1300.84      7.74 o 
   5   3   2      853.80      842.82      5.62 o 
   6   3   2       10.20        8.44      0.85 o 
   7   3   2       13.16       14.18      1.85 o 
  -7   4   2       35.60       34.59      1.30 o 
  -6   4   2        0.95       -0.58      0.58 o 
  -5   4   2       14.70        7.84      0.55 o 
  -4   4   2       81.75       87.75      0.89 o 
  -3   4   2       36.55       45.93      1.44 o 
  -2   4   2      170.21      193.30      1.33 o 
  -1   4   2     1041.38      985.96      4.55 o 
   0   4   2     1275.22     1188.25      5.43 o 
   1   4   2      423.58      416.93      2.10 o 
   2   4   2     2363.59     2290.51     10.47 o 
   3   4   2     1676.62     1723.81      9.55 o 
   4   4   2      161.28      161.42      1.31 o 
   5   4   2       28.64       33.49      1.94 o 
   6   4   2       11.45       16.39      0.89 o 
   7   4   2       15.61       15.40      1.25 o 
  -7   5   2        6.39        7.36      0.85 o 
  -6   5   2       31.19       31.96      1.06 o 
  -5   5   2      209.94      213.66      2.01 o 
  -4   5   2       62.87       61.22      0.69 o 
  -3   5   2     7388.80     8109.30     44.87 o 
  -2   5   2      233.13      244.79      1.39 o 
  -1   5   2       35.04       45.68      0.38 o 
   0   5   2       34.92       33.70      0.29 o 
   1   5   2     1991.12     1905.00      8.74 o 
   2   5   2       26.06       16.48      0.59 o 
   3   5   2      200.92      205.83      1.38 o 
   4   5   2      184.95      198.68      1.45 o 
   5   5   2        7.29        7.61      0.96 o 
   6   5   2       18.86       17.10      0.92 o 
  -7   6   2       18.53       11.21      0.90 o 
  -6   6   2        1.60        0.79      0.60 o 
  -5   6   2      166.00      173.27      1.76 o 
  -4   6   2      615.61      650.02      4.04 o 
  -3   6   2      216.11      231.15      1.55 o 
  -2   6   2     4144.13     4441.15     22.04 o 
  -1   6   2     7896.17     7633.21     33.72 o 
   0   6   2     3813.54     3705.57     15.66 o 
   1   6   2     3603.02     3651.42     16.90 o 
   2   6   2     1318.44     1353.85      6.67 o 
   3   6   2      757.57      779.78      4.76 o 
   4   6   2        5.89        7.02      0.37 o 
   5   6   2      377.74      383.53      3.35 o 
   6   6   2        0.21       -0.13      0.65 o 
  -7   7   2       20.63       19.79      1.10 o 
  -6   7   2       10.96       12.26      0.74 o 
  -5   7   2       84.26       68.68      1.10 o 
  -4   7   2      314.23      272.23      1.92 o 
  -3   7   2      479.71      530.38      3.03 o 
  -2   7   2      605.63      592.59      3.04 o 
  -1   7   2     1831.23     1934.44      8.28 o 
   0   7   2     1307.06     1360.81      5.78 o 
   1   7   2        0.50        1.14      0.21 o 
   2   7   2       51.94       38.36      0.49 o 
   3   7   2       97.67       77.08      0.83 o 
   4   7   2        0.25        0.89      0.28 o 
   5   7   2      184.76      157.99      1.85 o 
   6   7   2        0.08       -0.48      0.66 o 
  -7   8   2       58.01       71.98      1.66 o 
  -6   8   2        3.06        0.64      0.63 o 
  -5   8   2       21.87       21.29      1.02 o 
  -4   8   2       32.05       20.92      0.56 o 
  -3   8   2       55.60       91.23      1.41 o 
  -2   8   2     3541.75     3591.85     17.13 o 
  -1   8   2      730.38      767.84      3.41 o 
   0   8   2     3632.29     3712.37     16.27 o 
   1   8   2       17.71       12.30      0.35 o 
   2   8   2     1033.87     1074.72      5.54 o 
   3   8   2     1374.40     1362.92      8.11 o 
   4   8   2       29.21       37.23      0.77 o 
   5   8   2       53.92       65.75      1.36 o 
   6   8   2        0.02       -0.07      0.72 o 
  -6   9   2        2.08        1.62      0.65 o 
  -5   9   2      409.79      357.97      3.43 o 
  -4   9   2        0.55        2.24      0.35 o 
  -3   9   2       23.04       18.67      0.62 o 
  -2   9   2     2988.79     2912.69     14.43 o 
  -1   9   2      623.61      599.21      2.82 o 
   0   9   2        0.13        4.11      0.34 o 
   1   9   2     2962.35     2788.58     14.42 o 
   2   9   2       18.42       22.50      0.52 o 
   3   9   2       45.68       48.28      0.68 o 
   4   9   2        2.88        1.57      0.43 o 
   5   9   2      680.05      643.85      5.18 o 
   6   9   2       16.81       14.10      0.95 o 
  -6  10   2       26.08       25.96      1.10 o 
  -5  10   2       82.16       74.67      1.36 o 
  -4  10   2       52.45       43.80      0.77 o 
  -3  10   2      192.24      215.97      1.55 o 
  -2  10   2      221.08      198.34      1.18 o 
  -1  10   2      337.54      312.42      1.77 o 
   0  10   2     1064.57     1117.34      5.47 o 
   1  10   2     1573.32     1583.95      7.97 o 
   2  10   2      480.52      460.69      2.70 o 
   3  10   2       11.07       10.40      0.40 o 
   4  10   2      252.57      244.90      2.01 o 
   5  10   2        1.26        0.16      0.68 o 
   6  10   2        0.00        1.16      0.78 o 
  -6  11   2        0.90        1.47      0.69 o 
  -5  11   2       31.04       31.03      1.35 o 
  -4  11   2      650.64      590.38      4.63 o 
  -3  11   2     1091.37     1099.31      6.02 o 
  -2  11   2        3.23        5.93      0.27 o 
  -1  11   2      301.85      322.51      1.84 o 
   0  11   2      648.80      670.24      3.84 o 
   1  11   2      174.67      139.44      1.04 o 
   2  11   2      154.65      159.21      1.18 o 
   3  11   2      347.67      355.35      2.31 o 
   4  11   2       69.57       70.36      1.02 o 
   5  11   2        3.50        1.17      0.76 o 
   6  11   2        4.07        5.76      0.86 o 
  -6  12   2      155.29      164.45      2.20 o 
  -5  12   2        0.87        0.12      0.62 o 
  -4  12   2        6.11        2.19      0.52 o 
  -3  12   2      385.29      377.45      2.74 o 
  -2  12   2      343.23      368.03      2.10 o 
  -1  12   2      800.72      800.34      4.35 o 
   0  12   2      257.07      247.66      1.58 o 
   1  12   2      117.95      113.55      0.96 o 
   2  12   2      378.98      353.74      2.21 o 
   3  12   2        5.61        2.26      0.35 o 
   4  12   2        5.03        5.02      0.68 o 
   5  12   2       65.58       71.66      1.44 o 
   6  12   2       10.63       11.29      1.07 o 
  -6  13   2       19.73       23.13      1.32 o 
  -5  13   2       23.68       27.54      1.11 o 
  -4  13   2       39.42       45.46      1.01 o 
  -3  13   2       23.89       18.08      0.84 o 
  -2  13   2      158.62      152.22      1.16 o 
  -1  13   2      807.50      839.59      4.58 o 
   0  13   2      537.84      505.84      2.90 o 
   1  13   2     1221.58     1227.04      6.59 o 
   2  13   2       14.79       24.11      0.62 o 
   3  13   2      133.80      150.90      1.54 o 
   4  13   2       40.40       38.16      1.22 o 
   5  13   2       11.26        9.05      0.77 o 
   6  13   2        1.31        3.47      0.97 o 
  -6  14   2       18.23       21.20      1.36 o 
  -5  14   2        0.12        0.43      0.65 o 
  -4  14   2       34.14       33.00      1.31 o 
  -3  14   2      109.24       99.14      0.99 o 
  -2  14   2       29.38       32.19      1.14 o 
  -1  14   2       18.42       30.65      0.61 o 
   0  14   2      152.82      173.82      1.27 o 
   1  14   2       18.48       19.93      0.62 o 
   2  14   2      437.02      441.38      2.88 o 
   3  14   2     1510.09     1458.66      9.33 o 
   4  14   2       65.09       62.12      1.36 o 
   5  14   2        0.05        0.38      0.69 o 
   6  14   2       15.86       15.75      1.27 o 
  -6  15   2        8.99        7.91      0.98 o 
  -5  15   2       99.02      100.03      1.81 o 
  -4  15   2       53.06       48.99      1.12 o 
  -3  15   2      177.87      168.24      1.41 o 
  -2  15   2        2.53        2.80      0.50 o 
  -1  15   2      213.08      219.04      1.60 o 
   0  15   2       18.93       26.70      0.83 o 
   1  15   2     1151.61     1040.81      5.95 o 
   2  15   2      461.18      439.23      2.92 o 
   3  15   2       10.78       15.07      0.63 o 
   4  15   2       29.53       25.38      1.16 o 
   5  15   2       20.64       18.95      1.10 o 
  -5  16   2        9.44        8.69      0.93 o 
  -4  16   2      187.58      188.65      2.22 o 
  -3  16   2       55.85       61.49      1.00 o 
  -2  16   2      977.63      941.06      5.68 o 
  -1  16   2      224.82      217.07      1.68 o 
   0  16   2        0.08        1.06      0.37 o 
   1  16   2       30.91       28.54      0.75 o 
   2  16   2       98.43      103.45      1.28 o 
   3  16   2      106.25       95.07      1.41 o 
   4  16   2       13.69       12.19      0.84 o 
   5  16   2      135.53      142.34      2.21 o 
  -5  17   2        9.54        8.60      0.92 o 
  -4  17   2        2.54        2.37      0.66 o 
  -3  17   2      736.28      694.51      4.88 o 
  -2  17   2      224.88      196.31      1.75 o 
  -1  17   2      469.24      448.27      4.26 o 
   0  17   2        0.00        0.52      0.37 o 
   1  17   2       73.61       72.07      1.05 o 
   2  17   2      781.74      760.62      5.50 o 
   3  17   2      389.28      382.40      3.37 o 
   4  17   2       39.58       43.99      1.25 o 
   5  17   2        0.30        1.16      0.89 o 
  -5  18   2        0.39        1.87      0.85 o 
  -4  18   2        3.27        1.53      0.67 o 
  -3  18   2      189.80      175.97      2.03 o 
  -2  18   2       82.86       78.89      1.11 o 
  -1  18   2        7.44       11.42      0.57 o 
   0  18   2        4.91        6.05      0.50 o 
   1  18   2      368.10      368.52      3.01 o 
   2  18   2       51.65       44.60      0.99 o 
   3  18   2        3.27        4.61      0.66 o 
   4  18   2        6.50        4.59      0.82 o 
   5  18   2       11.92       10.71      1.21 o 
  -5  19   2       14.34       12.67      1.05 o 
  -4  19   2       72.21       84.30      1.66 o 
  -3  19   2       97.61      105.99      1.57 o 
  -2  19   2        3.46        1.90      0.49 o 
  -1  19   2        2.33        1.99      0.48 o 
   0  19   2       78.12       61.12      1.20 o 
   1  19   2      503.41      443.94      3.52 o 
   2  19   2      210.41      208.91      2.18 o 
   3  19   2       15.17       14.64      0.88 o 
   4  19   2        4.36        2.98      0.82 o 
   5  19   2        0.83        0.61      1.06 o 
  -5  20   2       66.90       78.55      1.98 o 
  -4  20   2        3.57        5.79      0.80 o 
  -3  20   2       37.37       40.38      1.21 o 
  -2  20   2        9.90        5.77      0.64 o 
  -1  20   2      141.21      111.00      1.61 o 
   0  20   2      155.35      160.38      1.95 o 
   1  20   2        8.75        8.36      0.67 o 
   2  20   2       65.99       77.36      1.33 o 
   3  20   2       52.38       52.17      1.49 o 
   4  20   2        7.60        7.56      1.01 o 
  -4  21   2        0.15        1.17      0.77 o 
  -3  21   2        3.61        3.48      0.76 o 
  -2  21   2       16.02       15.71      0.81 o 
  -1  21   2      594.08      545.17      4.80 o 
   0  21   2        2.35        5.08      0.63 o 
   1  21   2        1.42        2.76      0.62 o 
   2  21   2       99.28       96.13      1.59 o 
   3  21   2        2.49        4.52      0.96 o 
   4  21   2        2.75        1.65      0.89 o 
  -4  22   2        0.01        0.71      0.89 o 
  -3  22   2       16.33       20.78      1.13 o 
  -2  22   2        2.29        1.96      0.71 o 
  -1  22   2        4.91        7.77      0.78 o 
   0  22   2      366.58      332.55      3.30 o 
   1  22   2       13.17        9.81      0.74 o 
   2  22   2       47.34       43.82      1.64 o 
   3  22   2      210.44      201.77      3.04 o 
   4  22   2       57.10       61.70      1.85 o 
  -3  23   2       62.28       53.19      1.68 o 
  -2  23   2        8.06       10.84      1.05 o 
  -1  23   2        0.48        0.07      0.63 o 
   0  23   2       41.00       43.77      1.20 o 
   1  23   2       75.46       88.60      1.57 o 
   2  23   2        0.00        0.38      0.94 o 
   3  23   2       11.59       12.28      1.14 o 
  -3  24   2       18.44       21.75      1.38 o 
  -2  24   2       11.93       12.89      1.14 o 
  -1  24   2       81.16       83.00      1.76 o 
   0  24   2       11.32       15.87      0.89 o 
   1  24   2        0.92        2.44      0.73 o 
   2  24   2      160.36      186.05      4.10 o 
   3  24   2       21.60       21.74      1.37 o 
  -2  25   2      105.24      110.57      2.26 o 
  -1  25   2       19.54       12.39      0.99 o 
   0  25   2       38.73       36.74      1.20 o 
   1  25   2       91.25       92.13      1.78 o 
   2  25   2        5.98        6.90      1.11 o 
  -2  26   2       10.34       11.59      1.16 o 
  -1  26   2        1.39        0.67      0.93 o 
   0  26   2       15.65       15.70      1.06 o 
   1  26   2        1.27        3.65      0.93 o 
   2  26   2        9.12       11.34      1.22 o 
  -1  27   2        0.00       -0.12      0.95 o 
   0  27   2       12.31       13.33      1.25 o 
  -7   1   3       54.51       54.32      1.48 o 
  -6   1   3        7.74        6.13      0.73 o 
  -5   1   3      523.75      501.09      4.00 o 
  -4   1   3     2320.48     2308.91     13.11 o 
  -3   1   3        5.26        2.93      0.31 o 
  -2   1   3      590.51      530.27      3.52 o 
  -1   1   3      747.92      713.13      4.95 o 
   0   1   3     3686.23     3726.55     17.70 o 
   1   1   3     2256.72     2154.28     11.35 o 
   2   1   3       14.90       10.88      0.31 o 
   3   1   3     1798.82     1806.00     11.26 o 
   4   1   3      177.08      158.39      1.43 o 
   5   1   3      294.83      281.89      2.28 o 
   6   1   3       42.21       44.83      1.54 o 
  -7   2   3       65.28       76.61      1.68 o 
  -6   2   3       50.91       61.25      1.30 o 
  -5   2   3       18.88       11.76      1.13 o 
  -4   2   3      166.77      171.79      1.44 o 
  -3   2   3       72.39       81.92      1.05 o 
  -2   2   3     2608.42     2551.80     17.67 o 
  -1   2   3       98.62      107.87      0.84 o 
   0   2   3     4963.28     4942.94     22.77 o 
   1   2   3     1210.74     1151.83      5.73 o 
   2   2   3     1960.79     2002.27     10.66 o 
   3   2   3     1994.49     2132.13     13.93 o 
   4   2   3       34.48       38.28      0.76 o 
   5   2   3       85.05       74.99      1.35 o 
   6   2   3       16.24       15.35      1.08 o 
  -7   3   3       39.70       41.05      1.39 o 
  -6   3   3       52.70       61.16      1.32 o 
  -5   3   3      112.98      113.69      2.06 o 
  -4   3   3      950.09     1014.96      6.17 o 
  -3   3   3      109.19      128.83      0.98 o 
  -2   3   3     2672.21     2770.19     18.65 o 
  -1   3   3      262.81      254.56      1.50 o 
   0   3   3      436.25      406.08      1.93 o 
   1   3   3        0.36        1.94      0.15 o 
   2   3   3     1379.17     1346.91      6.86 o 
   3   3   3      250.65      230.57      1.71 o 
   4   3   3      218.89      223.58      1.94 o 
   5   3   3      324.55      343.85      2.66 o 
   6   3   3       47.77       48.76      1.41 o 
  -7   4   3       22.18       27.15      1.31 o 
  -6   4   3        1.03        0.98      0.57 o 
  -5   4   3      333.12      319.34      2.68 o 
  -4   4   3       82.18       88.91      0.92 o 
  -3   4   3      777.58      803.17      4.21 o 
  -2   4   3      290.27      278.01      1.66 o 
  -1   4   3     1259.59     1196.09      5.99 o 
   0   4   3     1717.42     1657.62      7.93 o 
   1   4   3      212.82      206.72      1.14 o 
   2   4   3       54.38       49.51      0.64 o 
   3   4   3       16.31       27.54      0.57 o 
   4   4   3       70.20       55.76      0.80 o 
   5   4   3      402.70      406.94      3.04 o 
   6   4   3        3.30        2.07      0.77 o 
  -7   5   3        0.14       -0.71      0.71 o 
  -6   5   3       16.58       19.52      0.92 o 
  -5   5   3        0.37        1.68      1.10 o 
  -4   5   3      150.78      161.56      1.18 o 
  -3   5   3     3142.45     3229.91     17.19 o 
  -2   5   3     5493.69     5688.78     30.71 o 
  -1   5   3     7264.06     6807.53     33.55 o 
   0   5   3      115.21      136.53      0.78 o 
   1   5   3     5247.18     5186.37     24.96 o 
   2   5   3      947.18     1117.07      6.50 o 
   3   5   3      899.58      955.14      5.54 o 
   4   5   3      976.70      998.10      6.36 o 
   5   5   3      534.45      516.67      4.27 o 
   6   5   3       18.94       20.01      1.03 o 
  -7   6   3       21.24       18.49      1.42 o 
  -6   6   3       43.14       41.17      1.11 o 
  -5   6   3       48.84       61.38      1.01 o 
  -4   6   3      120.52      120.31      0.98 o 
  -3   6   3        2.24        5.74      0.43 o 
  -2   6   3     8759.07     9213.58     46.62 o 
  -1   6   3       76.58       60.14      0.43 o 
   0   6   3      110.17       81.51      1.17 o 
   1   6   3      623.40      637.56      3.20 o 
   2   6   3      222.94      211.17      1.57 o 
   3   6   3     1592.17     1617.36      9.16 o 
   4   6   3      409.54      402.48      2.73 o 
   5   6   3       24.62       25.83      1.15 o 
   6   6   3        0.17       -0.01      0.72 o 
  -7   7   3       44.16       47.86      1.41 o 
  -6   7   3        3.50        2.07      0.60 o 
  -5   7   3        1.32        0.18      0.47 o 
  -4   7   3       26.61       16.23      0.50 o 
  -3   7   3      710.01      796.02      4.38 o 
  -2   7   3     3801.88     3680.92     19.72 o 
  -1   7   3      241.07      256.85      1.34 o 
   0   7   3      825.39      835.27      3.75 o 
   1   7   3     6012.52     6016.10     30.73 o 
   2   7   3       98.63      106.35      0.91 o 
   3   7   3      212.77      214.79      1.55 o 
   4   7   3       66.76       91.70      1.02 o 
   5   7   3        4.48        3.27      0.63 o 
   6   7   3       20.88       17.26      1.05 o 
  -7   8   3       56.89       60.38      1.52 o 
  -6   8   3       98.10      108.79      1.68 o 
  -5   8   3       58.54       65.68      1.09 o 
  -4   8   3       98.66       70.37      0.80 o 
  -3   8   3      703.66      809.84      4.70 o 
  -2   8   3      325.43      336.79      2.02 o 
  -1   8   3        9.24       15.81      0.31 o 
   0   8   3      102.79      114.72      0.71 o 
   1   8   3      153.37      171.00      1.21 o 
   2   8   3        4.01        1.32      0.30 o 
   3   8   3      101.80       98.34      0.92 o 
   4   8   3       17.70       24.70      0.70 o 
   5   8   3       15.30       20.67      0.99 o 
   6   8   3       49.34       47.88      1.47 o 
  -6   9   3       54.06       55.08      1.27 o 
  -5   9   3      329.72      301.51      2.69 o 
  -4   9   3       24.38       14.40      0.52 o 
  -3   9   3        2.23        6.19      0.32 o 
  -2   9   3     1008.76      974.47      4.95 o 
  -1   9   3       18.81       12.95      0.32 o 
   0   9   3        6.66        8.26      0.27 o 
   1   9   3      126.60      143.26      1.06 o 
   2   9   3        6.52        5.05      0.36 o 
   3   9   3     1059.06     1075.77      6.14 o 
   4   9   3       84.23       83.69      1.11 o 
   5   9   3       80.63       88.93      1.45 o 
   6   9   3       36.99       49.49      1.50 o 
  -6  10   3       40.45       43.53      1.19 o 
  -5  10   3       96.26       85.01      1.27 o 
  -4  10   3       73.13       78.59      1.01 o 
  -3  10   3      238.80      265.62      1.81 o 
  -2  10   3      438.28      445.59      2.81 o 
  -1  10   3      605.93      612.19      3.01 o 
   0  10   3      656.74      609.27      3.20 o 
   1  10   3     3054.54     3134.43     16.33 o 
   2  10   3      192.71      194.89      1.36 o 
   3  10   3       18.71       20.74      0.58 o 
   4  10   3       57.08       46.90      0.80 o 
   5  10   3        0.97        1.84      0.68 o 
   6  10   3       10.01        9.09      0.91 o 
  -6  11   3        2.55        6.74      0.75 o 
  -5  11   3      147.64      162.08      1.99 o 
  -4  11   3      144.06      153.29      1.50 o 
  -3  11   3      450.56      463.52      2.91 o 
  -2  11   3      517.14      543.51      2.80 o 
  -1  11   3     1279.21     1395.14      6.81 o 
   0  11   3        2.08        7.35      0.28 o 
   1  11   3       76.39       67.47      0.67 o 
   2  11   3       34.44       42.65      0.65 o 
   3  11   3        3.92        2.40      0.47 o 
   4  11   3       19.35       23.56      0.79 o 
   5  11   3      170.50      165.87      2.14 o 
   6  11   3       54.71       57.76      1.77 o 
  -6  12   3       34.55       36.71      1.23 o 
  -5  12   3       15.86       23.21      1.03 o 
  -4  12   3        0.58        0.10      0.45 o 
  -3  12   3       12.93       13.87      1.17 o 
  -2  12   3      827.29      851.47      4.44 o 
  -1  12   3      649.37      660.95      3.40 o 
   0  12   3      803.30      836.42      4.54 o 
   1  12   3      226.90      227.21      1.51 o 
   2  12   3     1110.51     1051.38      5.81 o 
   3  12   3       61.57       60.28      0.86 o 
   4  12   3       15.39       11.73      0.70 o 
   5  12   3        0.01        0.58      0.68 o 
   6  12   3       17.35       18.77      1.21 o 
  -6  13   3       13.74       14.05      0.92 o 
  -5  13   3      190.55      181.74      2.20 o 
  -4  13   3        2.59        1.72      0.65 o 
  -3  13   3      812.77      785.46      4.74 o 
  -2  13   3      427.80      426.50      2.53 o 
  -1  13   3       79.77       84.60      0.78 o 
   0  13   3      451.77      485.78      2.81 o 
   1  13   3     2524.82     2519.74     13.58 o 
   2  13   3       50.60       65.09      0.88 o 
   3  13   3      305.06      307.61      2.28 o 
   4  13   3      249.44      254.62      2.49 o 
   5  13   3        9.16        8.70      1.00 o 
   6  13   3        0.01        0.88      1.03 o 
  -6  14   3       42.81       45.95      1.57 o 
  -5  14   3      192.03      192.92      2.34 o 
  -4  14   3      191.06      185.43      1.83 o 
  -3  14   3       39.67       40.13      0.94 o 
  -2  14   3     1178.63     1180.75      6.93 o 
  -1  14   3       71.61       73.25      0.82 o 
   0  14   3       10.88        7.72      0.40 o 
   1  14   3     1002.40     1039.32      6.17 o 
   2  14   3     1327.09     1219.55      7.41 o 
   3  14   3       14.58       11.83      0.78 o 
   4  14   3      274.10      271.81      2.90 o 
   5  14   3       62.22       61.03      1.45 o 
  -6  15   3      120.06      139.58      2.40 o 
  -5  15   3        1.74        1.59      0.68 o 
  -4  15   3        0.81        0.03      0.51 o 
  -3  15   3      311.03      318.84      2.39 o 
  -2  15   3       60.74       58.20      1.40 o 
  -1  15   3        1.55        0.72      0.34 o 
   0  15   3      172.13      165.83      1.39 o 
   1  15   3      162.08      163.13      1.47 o 
   2  15   3      871.77      859.93      6.09 o 
   3  15   3       77.07       75.48      1.06 o 
   4  15   3        0.00       -0.34      0.74 o 
   5  15   3       64.69       63.88      1.60 o 
  -5  16   3        0.34        0.37      0.76 o 
  -4  16   3        5.93        4.61      0.58 o 
  -3  16   3      422.78      401.93      3.05 o 
  -2  16   3      765.81      741.58      4.58 o 
  -1  16   3      332.74      341.69      2.38 o 
   0  16   3      322.86      359.51      2.81 o 
   1  16   3      107.55      106.21      1.11 o 
   2  16   3       50.29       44.80      0.99 o 
   3  16   3      490.23      481.11      4.38 o 
   4  16   3        0.01        1.00      0.70 o 
   5  16   3        8.32        9.22      1.02 o 
  -5  17   3       26.76       26.05      1.32 o 
  -4  17   3       14.11       12.61      0.72 o 
  -3  17   3       68.94       60.28      1.02 o 
  -2  17   3        2.75        2.78      0.50 o 
  -1  17   3       62.58       62.94      1.10 o 
   0  17   3        0.72        1.39      0.38 o 
   1  17   3        1.66        3.20      0.48 o 
   2  17   3       24.05       28.16      1.04 o 
   3  17   3       13.72       17.20      0.85 o 
   4  17   3       99.30       84.69      1.63 o 
   5  17   3       37.35       40.01      1.55 o 
  -5  18   3        9.12        5.78      0.89 o 
  -4  18   3        3.25        0.66      0.58 o 
  -3  18   3      282.04      260.02      2.56 o 
  -2  18   3       47.26       43.90      0.89 o 
  -1  18   3      347.83      305.49      2.60 o 
   0  18   3      283.23      271.23      2.82 o 
   1  18   3       60.47       56.65      1.01 o 
   2  18   3        0.02        0.18      0.50 o 
   3  18   3        9.38       17.64      0.88 o 
   4  18   3       14.17       13.70      1.08 o 
   5  18   3       35.03       40.93      1.84 o 
  -5  19   3        5.52       10.36      0.99 o 
  -4  19   3        6.32        5.52      0.77 o 
  -3  19   3       23.43       26.70      1.04 o 
  -2  19   3       17.83       17.93      0.79 o 
  -1  19   3       49.11       63.90      1.11 o 
   0  19   3        0.74        0.66      0.53 o 
   1  19   3      278.86      277.77      2.64 o 
   2  19   3      170.08      179.11      2.00 o 
   3  19   3       31.00       30.90      1.14 o 
   4  19   3        0.68        0.52      0.89 o 
  -5  20   3       22.23       24.41      3.29 o 
  -4  20   3       12.33       14.91      0.92 o 
  -3  20   3       95.95       93.37      1.61 o 
  -2  20   3      203.98      206.09      2.23 o 
  -1  20   3      595.67      576.42      5.96 o 
   0  20   3       85.99       86.21      1.40 o 
   1  20   3        0.08        0.47      0.58 o 
   2  20   3      142.49      146.39      1.95 o 
   3  20   3        0.16        0.32      0.89 o 
   4  20   3        6.01        5.37      0.99 o 
  -4  21   3        2.23        4.27      0.91 o 
  -3  21   3       36.82       44.93      1.38 o 
  -2  21   3       14.53       15.70      0.98 o 
  -1  21   3       33.99       42.31      1.10 o 
   0  21   3      165.06      175.28      2.14 o 
   1  21   3       75.72       88.56      1.53 o 
   2  21   3      142.82      119.38      1.80 o 
   3  21   3      149.44      142.21      2.50 o 
   4  21   3        0.24        0.05      0.90 o 
  -4  22   3       74.95       82.49      1.99 o 
  -3  22   3        0.63        1.06      0.78 o 
  -2  22   3       32.35       27.48      1.13 o 
  -1  22   3        0.19        0.05      0.59 o 
   0  22   3       99.93       88.67      1.55 o 
   1  22   3      376.50      342.08      3.43 o 
   2  22   3      109.59      112.02      2.34 o 
   3  22   3      231.09      248.86      3.69 o 
   4  22   3        0.13        1.67      2.54 o 
  -3  23   3        0.06        1.55      0.82 o 
  -2  23   3       59.86       73.88      2.12 o 
  -1  23   3      172.57      184.94      2.39 o 
   0  23   3        0.75        2.08      0.65 o 
   1  23   3       64.50       69.20      1.45 o 
   2  23   3       11.12       12.34      1.05 o 
   3  23   3       18.40       23.69      1.51 o 
  -3  24   3        6.93        3.56      0.96 o 
  -2  24   3      188.01      200.43      3.07 o 
  -1  24   3       48.54       47.57      1.48 o 
   0  24   3       58.71       57.30      1.36 o 
   1  24   3      242.91      232.42      3.25 o 
   2  24   3       73.25       74.22      2.10 o 
   3  24   3       33.96       27.08      1.54 o 
  -2  25   3      273.66      282.83      3.86 o 
  -1  25   3        6.13        5.16      0.87 o 
   0  25   3       16.58       19.49      1.02 o 
   1  25   3       26.02       25.93      1.28 o 
   2  25   3       39.66       43.36      1.87 o 
  -2  26   3        1.52        3.61      1.03 o 
  -1  26   3        1.12        3.64      0.99 o 
   0  26   3        7.59        7.12      1.13 o 
   1  26   3       27.98       29.02      1.47 o 
   0  27   3       21.55       23.81      1.60 o 
  -7   0   4        4.19       -0.36      1.30 o 
  -6   0   4      735.82      714.72      9.96 o 
  -5   0   4      701.81      723.05      8.32 o 
  -4   0   4      895.88      943.38      7.51 o 
  -3   0   4      446.95      436.68      3.55 o 
  -2   0   4    11309.90    10946.30    128.87 o 
  -1   0   4      163.51      154.00      1.34 o 
   0   0   4      362.04      370.34      2.66 o 
   1   0   4    18125.05    16858.93    289.01 o 
   2   0   4     7679.04     7959.86     59.28 o 
   3   0   4     3911.93     4078.11     37.89 o 
   4   0   4       71.54       64.83      1.31 o 
   5   0   4      188.41      186.23      3.79 o 
   6   0   4       61.13       46.35      2.24 o 
  -7   1   4        0.93       -0.39      0.70 o 
  -6   1   4        0.58       -0.07      0.85 o 
  -5   1   4        5.75        5.70      0.64 o 
  -4   1   4     1001.98      935.73      5.46 o 
  -3   1   4      792.74      773.56      4.69 o 
  -2   1   4     1599.65     1663.97     12.22 o 
  -1   1   4     6088.91     5863.95     37.45 o 
   0   1   4      254.56      249.48      1.31 o 
   1   1   4      293.12      251.80      2.81 o 
   2   1   4       33.53       56.51      1.03 o 
   3   1   4      182.54      202.57      1.84 o 
   4   1   4       11.73        9.38      0.55 o 
   5   1   4       93.72       83.19      1.15 o 
   6   1   4       31.32       41.60      1.56 o 
  -7   2   4        6.94        5.45      0.78 o 
  -6   2   4        4.21        5.01      0.68 o 
  -5   2   4      732.45      746.32      5.38 o 
  -4   2   4      995.69      995.55      5.79 o 
  -3   2   4     1541.14     1566.52      9.33 o 
  -2   2   4      349.49      348.54      2.94 o 
  -1   2   4      615.00      591.91      3.35 o 
   0   2   4      412.67      448.45      2.19 o 
   1   2   4     4412.67     4577.26     23.68 o 
   2   2   4      732.83      749.83      4.81 o 
   3   2   4      304.11      306.28      2.54 o 
   4   2   4       80.64       89.83      1.14 o 
   5   2   4       66.46       64.14      1.21 o 
   6   2   4       73.93       76.80      2.09 o 
  -7   3   4        4.95        5.23      0.79 o 
  -6   3   4        0.71        2.03      0.60 o 
  -5   3   4      152.84      128.03      3.65 o 
  -4   3   4      928.50      995.92      6.04 o 
  -3   3   4      201.06      214.29      1.67 o 
  -2   3   4      168.81      178.91      1.38 o 
  -1   3   4     1954.80     1843.74      9.56 o 
   1   3   4     2212.59     2362.85     11.86 o 
   2   3   4     1997.03     2019.70     12.44 o 
   3   3   4      209.21      223.30      1.84 o 
   4   3   4      462.05      489.34      3.65 o 
   5   3   4      152.17      165.67      1.62 o 
   6   3   4        0.08       -0.17      0.93 o 
  -7   4   4       32.70       39.97      1.70 o 
  -6   4   4        8.39        4.86      0.59 o 
  -5   4   4      826.58      809.36      6.20 o 
  -4   4   4      131.59      129.35      1.24 o 
  -3   4   4       32.66       29.19      1.15 o 
  -2   4   4     4121.66     4279.60     26.95 o 
  -1   4   4       93.25       70.56      0.53 o 
   0   4   4       81.07       78.17      0.87 o 
   1   4   4        0.08       -0.13      0.16 o 
   2   4   4       94.73       87.92      0.99 o 
   3   4   4      189.47      171.14      1.53 o 
   4   4   4        7.07        4.98      0.52 o 
   5   4   4      362.93      364.28      2.82 o 
   6   4   4        0.04        0.19      1.17 o 
  -7   5   4        1.30        0.62      0.71 o 
  -6   5   4        0.18        0.71      0.55 o 
  -5   5   4        1.44        2.30      0.75 o 
  -4   5   4     1131.46     1212.77      7.68 o 
  -3   5   4      414.42      408.20      2.58 o 
  -2   5   4      338.70      369.87      2.19 o 
  -1   5   4        0.67        0.16      0.13 o 
   0   5   4        1.10        0.19      0.18 o 
   1   5   4      345.94      352.97      1.87 o 
   2   5   4      337.95      347.11      2.17 o 
   3   5   4      275.35      290.81      2.17 o 
   4   5   4       11.54       21.05      0.73 o 
   5   5   4       55.15       53.53      1.10 o 
   6   5   4       10.35       10.33      1.16 o 
  -7   6   4       97.28      107.32      1.81 o 
  -6   6   4        1.27        0.36      0.56 o 
  -5   6   4       57.59       59.92      1.45 o 
  -4   6   4        8.95        7.45      0.30 o 
  -3   6   4     2915.58     3139.71     16.09 o 
  -2   6   4        0.53        1.37      0.45 o 
  -1   6   4     2820.99     2777.91     13.27 o 
   0   6   4    17799.17    18047.21    172.37 o 
   1   6   4      789.62      770.49      5.20 o 
   2   6   4       56.38       43.71      0.67 o 
   3   6   4      578.31      507.00      3.40 o 
   4   6   4      144.88      160.99      1.54 o 
   5   6   4       38.32       40.87      1.09 o 
   6   6   4       42.65       47.30      1.46 o 
  -7   7   4        9.40       12.36      0.89 o 
  -6   7   4        9.89        3.75      0.60 o 
  -5   7   4       76.63       79.30      1.14 o 
  -4   7   4       54.42       46.78      0.63 o 
  -3   7   4       45.14       31.89      1.02 o 
  -2   7   4     2253.32     2256.85     11.58 o 
  -1   7   4        6.38        1.19      0.19 o 
   0   7   4    11060.12    11292.04     55.33 o 
   1   7   4      331.12      378.67      2.22 o 
   2   7   4      438.22      410.73      2.80 o 
   3   7   4      125.56      153.31      1.15 o 
   4   7   4      900.80      872.40      5.44 o 
   5   7   4      122.49      141.81      1.79 o 
   6   7   4       20.35       24.66      1.26 o 
  -7   8   4        0.09        4.62      2.62 o 
  -6   8   4        6.18        7.16      0.65 o 
  -5   8   4      320.68      292.00      2.57 o 
  -4   8   4       39.42       20.91      0.53 o 
  -3   8   4      129.23      154.94      1.05 o 
  -2   8   4      432.72      468.23      2.59 o 
  -1   8   4      411.14      433.07      2.20 o 
   0   8   4     1807.27     1717.89      8.46 o 
   1   8   4     3187.15     3231.37     18.12 o 
   2   8   4        4.16        8.39      0.58 o 
   3   8   4       47.88       45.14      0.64 o 
   4   8   4      955.01      963.95      5.98 o 
   5   8   4        4.15        3.36      0.70 o 
   6   8   4      143.10      157.34      2.39 o 
  -6   9   4        3.85        5.97      0.70 o 
  -5   9   4      198.34      174.95      1.81 o 
  -4   9   4       18.74       29.77      0.58 o 
  -3   9   4        5.34        3.22      0.26 o 
  -2   9   4     4149.83     4224.93     24.11 o 
  -1   9   4      512.28      594.64      3.08 o 
   0   9   4     2037.26     2111.13     10.36 o 
   1   9   4      155.40      188.34      1.36 o 
   2   9   4      254.79      242.76      3.18 o 
   3   9   4      841.08      855.23      4.80 o 
   4   9   4     1235.48     1268.80      7.73 o 
   5   9   4        3.86        6.84      0.74 o 
   6   9   4        3.31        3.20      0.90 o 
  -6  10   4        1.97        2.01      0.65 o 
  -5  10   4      119.06      131.95      1.55 o 
  -4  10   4      139.79      128.78      1.22 o 
  -3  10   4        3.66        4.23      0.28 o 
  -2  10   4      520.47      532.04      2.98 o 
  -1  10   4       15.74       18.73      0.79 o 
   0  10   4      210.46      178.40      2.34 o 
   1  10   4      513.17      508.10      2.89 o 
   2  10   4      857.90      869.83      7.35 o 
   3  10   4     1842.40     1785.09     10.00 o 
   4  10   4       65.17       69.38      1.07 o 
   5  10   4        2.37        2.94      0.72 o 
   6  10   4        1.94        1.03      1.03 o 
  -6  11   4        3.84        4.06      0.70 o 
  -5  11   4        8.24        3.29      0.56 o 
  -4  11   4       13.79       15.35      0.58 o 
  -3  11   4        9.38       13.68      0.54 o 
  -2  11   4      881.97      890.75      4.60 o 
  -1  11   4     1151.31     1175.50      5.99 o 
   0  11   4      341.00      350.53      2.17 o 
   1  11   4       11.35       14.84      0.47 o 
   2  11   4     1758.86     1789.83     10.55 o 
   3  11   4     1233.28     1292.65      7.38 o 
   4  11   4        2.48        1.91      0.53 o 
   5  11   4       41.85       34.25      1.20 o 
   6  11   4        7.72        8.29      1.18 o 
  -6  12   4        7.05        7.01      0.75 o 
  -5  12   4       66.80       67.28      1.28 o 
  -4  12   4      138.82      141.01      1.36 o 
  -3  12   4        3.61        4.36      0.41 o 
  -2  12   4      478.32      496.92      2.61 o 
  -1  12   4       73.18       71.47      0.67 o 
   0  12   4      708.87      726.01      4.33 o 
   1  12   4      353.72      352.17      2.24 o 
   2  12   4       96.52       79.35      0.93 o 
   3  12   4      695.12      656.01      4.25 o 
   4  12   4       77.71       74.82      1.31 o 
   5  12   4        9.38        5.43      0.77 o 
   6  12   4       19.18       20.54      2.00 o 
  -6  13   4       22.08       19.87      1.11 o 
  -5  13   4        3.83        5.74      0.68 o 
  -4  13   4       20.20       16.22      0.63 o 
  -3  13   4       55.34       55.41      1.08 o 
  -2  13   4     1544.80     1531.08      7.76 o 
  -1  13   4       90.22       74.99      0.87 o 
   0  13   4     1097.89     1156.51      7.10 o 
   1  13   4      227.06      216.50      1.65 o 
   2  13   4      480.17      456.37      3.31 o 
   3  13   4      425.50      435.63      3.02 o 
   4  13   4        5.37        6.63      0.65 o 
   5  13   4        9.18       10.33      0.93 o 
  -6  14   4       17.08       18.04      1.20 o 
  -5  14   4        2.76        2.56      0.75 o 
  -4  14   4        2.36        1.89      0.48 o 
  -3  14   4      655.86      688.87      4.26 o 
  -2  14   4     7412.74     7258.73     41.51 o 
  -1  14   4      572.20      566.78      3.58 o 
   0  14   4       36.80       34.15      0.70 o 
   1  14   4      124.95      140.36      1.26 o 
   2  14   4      969.88      999.59      6.62 o 
   3  14   4      126.92      115.55      1.30 o 
   4  14   4      131.72      136.70      1.74 o 
   5  14   4      175.27      164.74      2.66 o 
  -6  15   4        5.54        8.97      0.95 o 
  -5  15   4        0.02        0.02      0.63 o 
  -4  15   4      165.61      157.04      1.66 o 
  -3  15   4        0.00        1.03      0.59 o 
  -2  15   4        0.01        0.40      1.01 o 
  -1  15   4      182.69      173.17      1.46 o 
   0  15   4       27.40       23.03      0.71 o 
   1  15   4      239.39      247.49      1.87 o 
   2  15   4        3.51        1.93      0.48 o 
   3  15   4      151.10      155.31      1.68 o 
   4  15   4        0.14       -0.53      0.68 o 
   5  15   4       47.94       50.24      1.92 o 
  -5  16   4        4.34        3.86      0.79 o 
  -4  16   4        7.27        5.90      0.57 o 
  -3  16   4      253.48      255.45      2.15 o 
  -2  16   4        0.10        0.34      0.39 o 
  -1  16   4      553.77      550.88      3.70 o 
   0  16   4     1146.10     1106.96      7.36 o 
   1  16   4      213.73      214.93      1.89 o 
   2  16   4        1.75       -0.31      0.43 o 
   3  16   4      285.63      273.16      3.00 o 
   4  16   4       13.19       10.83      0.84 o 
   5  16   4       33.16       37.97      1.56 o 
  -5  17   4        2.19        2.79      0.82 o 
  -4  17   4      171.38      170.04      1.93 o 
  -3  17   4      285.60      276.03      2.48 o 
  -2  17   4      481.76      473.03      3.27 o 
  -1  17   4      208.36      199.33      1.80 o 
   0  17   4        3.44        4.43      0.52 o 
   1  17   4        7.12        8.60      0.58 o 
   2  17   4       32.28       29.07      1.04 o 
   3  17   4        3.79        2.56      0.64 o 
   4  17   4      263.86      258.19      4.01 o 
   5  17   4      128.53      134.32      2.47 o 
  -5  18   4        3.61        4.82      0.87 o 
  -4  18   4        3.66        3.25      0.69 o 
  -3  18   4        6.94       10.05      0.78 o 
  -2  18   4       32.24       29.11      0.93 o 
  -1  18   4        1.69        2.88      0.51 o 
   0  18   4      128.70      123.73      2.51 o 
   1  18   4        3.46        2.25      0.51 o 
   2  18   4      129.47      115.89      1.67 o 
   3  18   4       46.99       53.36      1.47 o 
   4  18   4       91.18       78.16      1.90 o 
   5  18   4        1.77        1.72      0.97 o 
  -5  19   4        0.18        1.28      0.86 o 
  -4  19   4        5.14        5.53      0.77 o 
  -3  19   4      439.72      434.13      3.79 o 
  -2  19   4      241.50      238.18      2.27 o 
  -1  19   4       26.64       28.05      0.88 o 
   0  19   4       88.41       64.23      1.22 o 
   1  19   4       45.54       37.51      1.09 o 
   2  19   4       51.88       40.22      1.14 o 
   3  19   4        6.52        4.70      0.75 o 
   4  19   4       17.48       14.08      1.13 o 
  -4  20   4        0.55        0.08      0.82 o 
  -3  20   4       41.25       42.76      1.21 o 
  -2  20   4      553.51      533.54      4.50 o 
  -1  20   4      186.72      188.93      2.04 o 
   0  20   4      158.22      159.55      1.98 o 
   1  20   4       13.64       17.32      0.88 o 
   2  20   4       66.40       79.34      1.48 o 
   3  20   4       42.97       37.49      1.51 o 
   4  20   4       34.20       32.89      1.52 o 
  -4  21   4       25.54       18.73      1.25 o 
  -3  21   4       37.65       39.28      1.75 o 
  -2  21   4        3.07        3.81      0.71 o 
  -1  21   4       31.69       34.42      1.03 o 
   0  21   4        0.30        0.51      0.59 o 
   1  21   4      134.05      119.25      1.79 o 
   2  21   4      244.95      237.59      2.67 o 
   3  21   4       27.07       31.72      1.79 o 
   4  21   4        0.01       -0.82      0.92 o 
  -4  22   4       63.12       67.72      1.84 o 
  -3  22   4        0.13        0.81      0.77 o 
  -2  22   4      226.54      233.28      2.99 o 
  -1  22   4       10.70        5.16      0.76 o 
   0  22   4        0.00        1.86      1.09 o 
   1  22   4        9.23       10.65      0.80 o 
   2  22   4      557.93      609.29      6.36 o 
   3  22   4      151.33      161.64      2.78 o 
  -3  23   4        0.87        1.82      0.81 o 
  -2  23   4       96.58      111.70      2.21 o 
  -1  23   4      102.30       92.85      1.69 o 
   0  23   4        0.91        2.00      0.67 o 
   1  23   4       21.94       29.52      1.21 o 
   2  23   4        0.21        2.20      0.93 o 
   3  23   4        1.42        1.48      1.01 o 
  -3  24   4      106.89      112.75      2.28 o 
  -2  24   4      139.06      149.46      2.59 o 
  -1  24   4       61.56       57.91      1.54 o 
   0  24   4       10.79       16.68      0.87 o 
   1  24   4       90.72      107.61      2.24 o 
   2  24   4       51.08       42.12      1.85 o 
  -2  25   4        1.28        1.99      0.94 o 
  -1  25   4       10.96        9.61      1.06 o 
   0  25   4       14.44       12.83      0.92 o 
   1  25   4       18.17       19.09      1.10 o 
   2  25   4        0.65        3.08      1.12 o 
  -1  26   4       23.16       24.25      1.48 o 
   0  26   4        0.29        0.67      0.96 o 
   1  26   4      121.17      127.69      2.39 o 
  -7   1   5        0.02       -0.21      0.66 o 
  -6   1   5        4.63        4.34      0.63 o 
  -5   1   5     2301.06     2288.86     14.78 o 
  -4   1   5       37.36       40.03      0.67 o 
  -3   1   5      196.96      170.70      1.40 o 
  -2   1   5       44.42       45.81      0.76 o 
  -1   1   5      535.74      522.68      4.52 o 
   0   1   5      327.76      336.40      1.80 o 
   1   1   5     5315.24     5323.48     29.00 o 
   2   1   5      149.14      146.15      1.73 o 
   3   1   5      219.72      208.95      1.90 o 
   4   1   5       70.61       64.78      1.04 o 
   5   1   5       41.24       40.67      1.01 o 
   6   1   5        0.90        0.56      1.14 o 
  -7   2   5       14.75       14.69      0.92 o 
  -6   2   5       15.25       17.44      0.97 o 
  -5   2   5      766.47      822.24      5.56 o 
  -4   2   5      175.27      167.77      1.19 o 
  -3   2   5       36.30       20.17      0.88 o 
  -2   2   5       27.24       22.09      0.87 o 
  -1   2   5     1191.08     1159.00      6.43 o 
   0   2   5    11545.88    11292.43     79.35 o 
   1   2   5     4086.10     4236.26     23.99 o 
   2   2   5      388.75      434.29      2.77 o 
   3   2   5      139.55      154.75      1.54 o 
   4   2   5       22.11       24.35      0.85 o 
   5   2   5        1.21       -0.28      0.48 o 
   6   2   5        7.78        7.97      1.30 o 
  -7   3   5      115.32      119.20      1.94 o 
  -6   3   5        7.79        6.40      0.76 o 
  -5   3   5       30.10       26.20      1.03 o 
  -4   3   5       15.05       17.23      0.76 o 
  -3   3   5      736.69      813.48      6.09 o 
  -2   3   5      257.16      232.48      2.10 o 
  -1   3   5     6103.08     6177.33     34.21 o 
   1   3   5     2257.33     2340.68     21.90 o 
   2   3   5     1675.46     1859.90     11.27 o 
   3   3   5       16.06       12.25      0.57 o 
   4   3   5       36.59       26.59      1.73 o 
   5   3   5       54.40       72.93      1.13 o 
   6   3   5        1.57        0.72      1.11 o 
  -7   4   5       43.50       40.64      1.32 o 
  -6   4   5       37.68       32.24      0.95 o 
  -5   4   5       38.99       33.51      2.31 o 
  -4   4   5       71.30       85.61      0.86 o 
  -3   4   5     2123.55     2066.31     15.04 o 
  -2   4   5      798.99      926.69      5.95 o 
  -1   4   5      550.43      513.88      2.84 o 
   0   4   5     2418.95     2352.03     10.95 o 
   1   4   5       11.85       18.00      0.62 o 
   2   4   5     2586.59     2741.02     17.78 o 
   3   4   5      124.44      108.69      1.30 o 
   4   4   5      163.73      163.35      1.67 o 
   5   4   5       75.09       71.74      1.12 o 
   6   4   5       26.00       17.61      1.59 o 
  -7   5   5      132.35      133.46      1.98 o 
  -6   5   5       19.19       12.16      0.66 o 
  -5   5   5      287.15      309.01      2.70 o 
  -4   5   5       25.24       29.33      0.52 o 
  -3   5   5     2760.27     2895.38     25.17 o 
  -2   5   5     1483.08     1669.40      8.91 o 
  -1   5   5     2929.05     2923.36     15.05 o 
   0   5   5     1613.79     1639.23      7.30 o 
   2   5   5      183.15      187.61      1.54 o 
   3   5   5      104.88       96.42      1.14 o 
   4   5   5      126.89      111.66      1.27 o 
   5   5   5      266.75      259.38      2.50 o 
   6   5   5      465.24      459.06      7.20 o 
  -7   6   5      245.17      252.57      3.42 o 
  -6   6   5       29.02       24.73      0.92 o 
  -5   6   5       69.78       75.15      1.21 o 
  -4   6   5      275.84      210.75      1.44 o 
  -3   6   5     2265.05     2512.36     14.72 o 
  -2   6   5      124.24      114.99      0.94 o 
  -1   6   5     1283.69     1386.59      6.78 o 
   0   6   5     7734.02     7654.08     36.30 o 
   1   6   5     2743.02     2883.99     16.19 o 
   2   6   5      569.24      601.05      4.01 o 
   3   6   5      133.97      154.06      1.35 o 
   4   6   5       16.39       20.26      1.15 o 
   5   6   5      112.65      130.97      1.68 o 
   6   6   5        4.74        2.60      1.09 o 
  -7   7   5       50.56       57.50      2.02 o 
  -6   7   5       55.87       61.44      1.20 o 
  -5   7   5        8.46       11.82      0.72 o 
  -4   7   5      123.84      112.98      0.87 o 
  -3   7   5      624.93      628.07      3.38 o 
  -2   7   5       32.91       39.86      0.96 o 
  -1   7   5      195.12      211.56      1.22 o 
   0   7   5     6649.04     6739.22     34.84 o 
   1   7   5      223.86      240.57      1.62 o 
   2   7   5      230.92      230.17      2.03 o 
   3   7   5     2326.56     2399.80     14.03 o 
   4   7   5        6.70        5.43      0.68 o 
   5   7   5        8.62        5.76      0.75 o 
   6   7   5       16.25       17.47      1.37 o 
  -6   8   5        0.67        1.40      0.57 o 
  -5   8   5      616.09      556.48      4.36 o 
  -4   8   5       21.20       16.89      0.44 o 
  -3   8   5       26.49       18.44      0.42 o 
  -2   8   5     2789.07     2816.27     14.44 o 
  -1   8   5      152.97      161.33      0.97 o 
   0   8   5       16.37       32.52      0.48 o 
   1   8   5      522.01      514.42      3.00 o 
   2   8   5      183.62      174.43      1.53 o 
   3   8   5      112.52       99.78      1.07 o 
   4   8   5       28.36       42.01      1.35 o 
   5   8   5       88.70       88.30      1.57 o 
   6   8   5        0.69        1.76      1.52 o 
  -6   9   5        8.90       15.10      0.78 o 
  -5   9   5       13.72       10.98      0.59 o 
  -4   9   5      145.09      127.49      1.08 o 
  -3   9   5        0.96        0.68      0.24 o 
  -2   9   5      610.39      611.23      3.48 o 
  -1   9   5      322.79      342.33      1.89 o 
   0   9   5     1181.43     1229.84      6.42 o 
   1   9   5     1705.61     1690.44     10.91 o 
   2   9   5      467.89      419.27      2.92 o 
   3   9   5       63.56       59.93      0.77 o 
   4   9   5       78.20       81.16      1.25 o 
   5   9   5      110.65      117.29      1.82 o 
   6   9   5        1.36        0.53      1.43 o 
  -6  10   5      120.89      121.30      1.71 o 
  -5  10   5       50.78       63.20      1.09 o 
  -4  10   5       52.09       35.88      0.67 o 
  -3  10   5        0.18        0.42      0.25 o 
  -2  10   5        1.32        4.39      0.32 o 
  -1  10   5     1993.80     1890.54      9.73 o 
   0  10   5      100.31       94.88      0.85 o 
   1  10   5      547.57      556.45      3.39 o 
   2  10   5      108.88      102.75      1.07 o 
   3  10   5       21.64       22.50      1.08 o 
   4  10   5       49.03       51.79      1.14 o 
   5  10   5       18.56        9.72      0.81 o 
   6  10   5      104.16      102.33      4.58 o 
  -6  11   5      123.15      117.94      1.74 o 
  -5  11   5      529.76      478.61      3.92 o 
  -4  11   5       34.35       27.88      0.68 o 
  -3  11   5      290.39      331.64      2.09 o 
  -2  11   5      771.89      746.76      4.26 o 
  -1  11   5       45.35       57.47      0.65 o 
   0  11   5      144.54      155.37      1.18 o 
   1  11   5       37.07       35.57      0.65 o 
   2  11   5      234.85      202.88      1.64 o 
   3  11   5      129.54      123.11      1.20 o 
   4  11   5       95.15       78.07      1.34 o 
   5  11   5      103.58      104.26      1.89 o 
   6  11   5        1.19        1.55      1.28 o 
  -6  12   5       19.11       22.72      1.04 o 
  -5  12   5       79.33       63.55      1.34 o 
  -4  12   5       22.25       23.81      0.97 o 
  -3  12   5      109.97      128.71      1.35 o 
  -2  12   5        4.84        6.66      0.42 o 
  -1  12   5       76.43       77.06      0.74 o 
   0  12   5     1730.29     1738.85      9.36 o 
   1  12   5       58.65       60.23      0.74 o 
   2  12   5     1577.45     1569.53     12.70 o 
   3  12   5       36.26       33.55      1.14 o 
   4  12   5       24.61       30.15      1.01 o 
   5  12   5       27.50       27.92      1.27 o 
  -6  13   5        4.40        3.92      0.74 o 
  -5  13   5       47.93       35.87      1.03 o 
  -4  13   5      169.56      160.69      1.44 o 
  -3  13   5       34.29       56.00      1.21 o 
  -2  13   5      155.45      155.93      1.18 o 
  -1  13   5     1198.50     1116.89      6.27 o 
   0  13   5      366.49      360.50      2.44 o 
   1  13   5      497.49      492.51      3.18 o 
   2  13   5      754.77      716.43      4.89 o 
   3  13   5       86.77       84.46      1.19 o 
   4  13   5        0.36        0.07      0.66 o 
   5  13   5        1.97        1.94      0.88 o 
  -6  14   5       19.37       16.33      0.98 o 
  -5  14   5        6.44        6.81      0.64 o 
  -4  14   5       46.02       37.21      0.82 o 
  -3  14   5     1459.29     1461.95      8.50 o 
  -2  14   5      179.77      199.50      1.50 o 
  -1  14   5      481.78      468.44      2.91 o 
   0  14   5        1.06        3.48      0.39 o 
   1  14   5       13.42       20.93      0.65 o 
   2  14   5       77.37       87.90      1.47 o 
   3  14   5       13.77       12.63      0.90 o 
   4  14   5      198.03      201.20      2.25 o 
   5  14   5       23.38       23.37      1.64 o 
  -6  15   5        4.47        1.97      1.31 o 
  -5  15   5        9.56        6.25      0.75 o 
  -4  15   5        7.18        6.47      0.55 o 
  -3  15   5      130.14      134.25      1.39 o 
  -2  15   5      327.82      329.25      2.18 o 
  -1  15   5      373.39      381.51      2.88 o 
   0  15   5        9.42        8.59      0.48 o 
   1  15   5       49.59       47.32      0.83 o 
   2  15   5       31.29       25.22      0.84 o 
   3  15   5       46.61       53.27      1.29 o 
   4  15   5        0.81        0.79      0.77 o 
   5  15   5        1.60        1.62      0.92 o 
  -5  16   5       16.53       15.26      0.98 o 
  -4  16   5        1.32        2.69      0.56 o 
  -3  16   5        3.69        5.29      0.49 o 
  -2  16   5      228.34      214.28      1.76 o 
  -1  16   5     2527.81     2362.40     14.15 o 
   0  16   5       95.91       97.81      1.26 o 
   1  16   5       73.76       74.15      1.13 o 
   2  16   5       60.39       56.11      1.05 o 
   3  16   5       90.48       97.71      1.73 o 
   4  16   5        0.04        0.58      0.89 o 
   5  16   5        0.27        1.58      1.28 o 
  -5  17   5        0.02        0.32      0.76 o 
  -4  17   5        0.08       -0.06      0.59 o 
  -3  17   5       23.05       22.25      1.08 o 
  -2  17   5      201.84      184.11      1.93 o 
  -1  17   5       20.23       21.98      0.97 o 
   0  17   5       33.42       57.36      1.02 o 
   1  17   5       14.22        8.73      0.59 o 
   2  17   5      106.83      108.94      1.51 o 
   3  17   5        0.14        0.49      0.71 o 
   4  17   5      152.32      165.40      2.69 o 
   5  17   5       40.70       43.02      1.89 o 
  -5  18   5       14.59       14.95      1.07 o 
  -4  18   5        0.02        0.03      0.66 o 
  -3  18   5       79.14       87.29      1.37 o 
  -2  18   5     1309.32     1284.56      9.02 o 
  -1  18   5      134.10      131.14      1.50 o 
   0  18   5      185.05      162.32      1.98 o 
   1  18   5       16.20       11.17      0.69 o 
   2  18   5      172.29      169.91      1.96 o 
   3  18   5        1.80        2.81      0.73 o 
   4  18   5       52.37       56.10      2.02 o 
  -5  19   5        8.33        7.55      0.97 o 
  -4  19   5        7.31        6.79      0.77 o 
  -3  19   5       59.22       76.27      1.35 o 
  -2  19   5       54.39       58.37      1.13 o 
  -1  19   5       75.47       65.01      1.11 o 
   0  19   5       11.41       10.29      0.66 o 
   1  19   5       17.11       17.08      0.95 o 
   2  19   5       72.11       72.89      1.60 o 
   3  19   5      110.40      108.44      2.30 o 
   4  19   5        1.04        2.83      0.97 o 
  -4  20   5        0.33        0.89      0.81 o 
  -3  20   5        9.57       12.34      0.80 o 
  -2  20   5       11.13       12.18      0.80 o 
  -1  20   5       26.32       29.42      0.99 o 
   0  20   5      118.37       99.52      1.47 o 
   1  20   5      103.78      107.12      1.64 o 
   2  20   5        0.19        0.73      0.75 o 
   3  20   5      274.35      303.67      4.73 o 
   4  20   5        9.15        7.98      1.06 o 
  -4  21   5        0.00       -0.08      0.84 o 
  -3  21   5       53.26       56.96      1.57 o 
  -2  21   5       66.35       69.32      1.45 o 
  -1  21   5      250.81      252.95      2.84 o 
   0  21   5        0.05        0.52      0.59 o 
   1  21   5        0.29        1.10      0.72 o 
   2  21   5       66.36       61.57      1.51 o 
   3  21   5      274.91      295.58      3.96 o 
  -4  22   5       19.66       13.55      1.09 o 
  -3  22   5       24.64       27.38      1.25 o 
  -2  22   5       73.26       79.75      1.88 o 
  -1  22   5      154.07      161.73      2.20 o 
   0  22   5      104.13      101.16      1.55 o 
   1  22   5      185.33      187.24      2.33 o 
   2  22   5      638.04      692.68      7.27 o 
   3  22   5        0.43        0.52      0.98 o 
  -3  23   5       45.88       52.05      1.73 o 
  -2  23   5        4.03        3.50      0.96 o 
  -1  23   5        7.67       10.10      0.90 o 
   0  23   5        5.94        4.79      0.67 o 
   1  23   5       13.80       10.69      0.90 o 
   2  23   5       13.74       15.07      1.09 o 
   3  23   5       18.57       22.12      1.39 o 
  -3  24   5       63.14       65.71      1.86 o 
  -2  24   5       48.79       47.14      1.66 o 
  -1  24   5       15.58       16.06      1.03 o 
   0  24   5       69.76       65.45      1.51 o 
   1  24   5        4.22        3.20      0.81 o 
   2  24   5        0.02        0.26      0.87 o 
  -2  25   5      156.33      164.94      2.81 o 
  -1  25   5       47.06       52.85      1.69 o 
   0  25   5        6.82       10.16      1.09 o 
   1  25   5       18.34       20.60      1.21 o 
  -1  26   5       46.13       39.31      1.61 o 
   0  26   5       25.19       30.66      1.60 o 
  -7   0   6       10.97       10.27      1.10 o 
  -6   0   6        1.99        5.45      0.84 o 
  -5   0   6      295.89      303.92      3.70 o 
  -4   0   6      140.20      132.59      1.43 o 
  -3   0   6      219.93      175.85      1.88 o 
  -2   0   6       31.29       40.39      0.76 o 
  -1   0   6       70.26       62.99      0.76 o 
   0   0   6       23.61       19.62      0.52 o 
   1   0   6     2058.88     2210.36     20.26 o 
   2   0   6     1682.24     1716.83     15.87 o 
   3   0   6      147.61      157.67      2.25 o 
   4   0   6        4.30        6.71      0.90 o 
   5   0   6      108.61       98.77      3.25 o 
   6   0   6      103.63      117.45      4.34 o 
  -7   1   6        1.84       -0.61      0.62 o 
  -6   1   6       13.93       10.92      1.06 o 
  -5   1   6      164.99      176.89      1.89 o 
  -4   1   6      362.83      372.45      2.43 o 
  -3   1   6       39.23       48.16      1.03 o 
  -2   1   6      637.31      733.71      4.65 o 
  -1   1   6     1668.35     1697.64      8.97 o 
   0   1   6      140.91      129.09      0.87 o 
   1   1   6     3149.69     3129.08     21.41 o 
   2   1   6      893.00      889.00      5.34 o 
   3   1   6        6.10        2.23      0.54 o 
   4   1   6       17.61       19.24      0.74 o 
   5   1   6       78.18       74.07      1.40 o 
   6   1   6        0.15       -1.12      1.12 o 
  -7   2   6       17.11       18.47      1.24 o 
  -6   2   6       95.99       86.70      1.79 o 
  -5   2   6     1294.55     1256.57      8.73 o 
  -4   2   6      397.38      420.31      2.84 o 
  -3   2   6       21.49       11.45      0.65 o 
  -2   2   6       76.81       73.88      0.84 o 
  -1   2   6     2771.17     2697.98     15.07 o 
   0   2   6     1833.53     1934.73      9.43 o 
   1   2   6      131.14      118.69      1.11 o 
   2   2   6        0.57        2.42      0.40 o 
   3   2   6      301.42      294.80      2.52 o 
   4   2   6        1.97        0.28      0.66 o 
   5   2   6       11.86        9.00      0.73 o 
   6   2   6       28.76       34.11      1.98 o 
  -7   3   6        1.94        4.98      0.97 o 
  -6   3   6      105.86       97.42      1.52 o 
  -5   3   6       53.43       53.06      2.57 o 
  -4   3   6      724.93      740.40      5.18 o 
  -3   3   6       68.65       67.92      1.13 o 
  -2   3   6      308.75      346.69      2.77 o 
  -1   3   6     2050.22     2095.86     11.65 o 
   0   3   6      605.88      631.69      3.10 o 
   1   3   6     1649.06     1686.23     11.02 o 
   2   3   6     6984.56     7070.49     43.00 o 
   3   3   6      210.31      214.41      1.98 o 
   4   3   6        0.16       -0.74      0.74 o 
   5   3   6      170.01      165.41      2.67 o 
   6   3   6        5.81        3.21      1.45 o 
  -7   4   6        1.20       -0.07      0.87 o 
  -6   4   6       64.97       55.21      1.15 o 
  -5   4   6        3.11        1.20      0.68 o 
  -4   4   6       37.43       32.10      0.73 o 
  -3   4   6      986.44     1016.20      7.57 o 
  -2   4   6       68.00       76.79      0.66 o 
  -1   4   6     1092.80     1148.46      6.40 o 
   0   4   6      647.23      608.78      3.12 o 
   1   4   6     4213.84     4435.95     27.33 o 
   2   4   6       10.41       18.45      1.27 o 
   3   4   6      527.65      545.17      4.22 o 
   4   4   6        0.14        0.60      0.81 o 
   5   4   6      153.70      143.66      1.93 o 
   6   4   6       37.77       35.48      2.96 o 
  -7   5   6       17.22       21.02      2.11 o 
  -6   5   6        2.23        1.38      0.48 o 
  -5   5   6       15.79       16.29      1.03 o 
  -4   5   6       62.18       66.44      0.73 o 
  -3   5   6       23.29       32.22      1.07 o 
  -2   5   6     2316.97     2392.10     13.30 o 
  -1   5   6     1950.36     2058.28     10.86 o 
   0   5   6      257.00      245.98      1.44 o 
   1   5   6      176.46      202.60      1.49 o 
   2   5   6      204.58      222.45      1.74 o 
   3   5   6       15.80       26.98      1.37 o 
   4   5   6       34.14       35.70      0.92 o 
   5   5   6        2.70        3.32      0.66 o 
   6   5   6       22.99       20.16      2.08 o 
  -7   6   6        0.34        0.88      0.82 o 
  -6   6   6        3.81        3.75      0.52 o 
  -5   6   6      296.99      260.43      2.49 o 
  -4   6   6      113.54      108.11      1.00 o 
  -3   6   6       75.01      103.66      1.21 o 
  -2   6   6       30.24       42.95      0.49 o 
  -1   6   6     3976.58     4114.01     22.99 o 
   0   6   6      470.90      459.08      2.65 o 
   1   6   6      197.42      263.14      1.83 o 
   2   6   6       61.90       68.69      0.97 o 
   3   6   6      156.66      160.37      1.81 o 
   4   6   6      431.38      432.69      3.24 o 
   5   6   6      554.15      559.73      6.82 o 
   6   6   6       19.43       24.81      1.93 o 
  -6   7   6        7.35       11.41      0.63 o 
  -5   7   6      138.79      140.16      1.50 o 
  -4   7   6      115.56      124.21      4.14 o 
  -3   7   6       25.96       33.19      0.45 o 
  -2   7   6       62.02       74.43      0.66 o 
  -1   7   6        8.97       10.15      0.56 o 
   0   7   6     1970.26     2067.07     11.01 o 
   1   7   6      160.98      187.94      1.43 o 
   2   7   6     2185.74     2219.55     15.43 o 
   3   7   6      285.26      278.27      2.36 o 
   4   7   6        8.45        8.03      0.90 o 
   5   7   6       23.74       25.21      1.23 o 
   6   7   6       22.13       16.88      1.70 o 
  -6   8   6        7.98       15.73      0.81 o 
  -5   8   6        0.03        0.85      0.48 o 
  -4   8   6        1.12        0.14      0.25 o 
  -3   8   6     1431.56     1515.50      7.59 o 
  -2   8   6      736.33      786.70      4.19 o 
  -1   8   6        0.50        1.40      0.20 o 
   0   8   6     2231.87     2470.30     13.16 o 
   1   8   6      225.07      213.26      1.58 o 
   2   8   6        6.01        1.99      0.46 o 
   3   8   6      852.78      843.68      5.50 o 
   4   8   6      183.56      183.83      2.00 o 
   5   8   6      116.27      129.68      2.05 o 
   6   8   6        1.38        0.20      1.23 o 
  -6   9   6       17.43       16.82      0.84 o 
  -5   9   6       34.91       17.93      0.73 o 
  -4   9   6       51.78       49.49      0.77 o 
  -3   9   6      174.48      171.62      1.24 o 
  -2   9   6       10.36       12.21      0.42 o 
  -1   9   6      820.27      848.26      4.32 o 
   0   9   6       52.44       52.33      0.64 o 
   1   9   6      224.68      210.63      1.64 o 
   2   9   6        0.58        0.76      0.37 o 
   3   9   6      592.41      600.03      4.08 o 
   4   9   6      333.19      330.05      3.00 o 
   5   9   6       25.48       26.18      1.33 o 
   6   9   6       31.21       27.93      2.08 o 
  -6  10   6        3.92        4.37      0.62 o 
  -5  10   6       15.03       10.86      0.65 o 
  -4  10   6       83.61       85.77      0.99 o 
  -3  10   6       76.34       79.10      0.76 o 
  -2  10   6      107.96      119.18      0.98 o 
  -1  10   6      126.47      117.98      0.92 o 
   0  10   6      407.07      368.65      2.29 o 
   1  10   6     1075.73     1033.89      5.78 o 
   2  10   6      398.57      362.88      2.56 o 
   3  10   6      543.47      564.01      3.74 o 
   4  10   6       16.80       16.56      0.93 o 
   5  10   6       32.82       35.27      1.60 o 
  -6  11   6       61.26       64.37      1.30 o 
  -5  11   6        1.15        3.19      0.53 o 
  -4  11   6        2.62        5.96      0.42 o 
  -3  11   6     1298.17     1207.87      6.91 o 
  -2  11   6        1.29        0.88      0.32 o 
  -1  11   6       33.07       33.48      0.55 o 
   0  11   6      990.18     1006.16      5.63 o 
   1  11   6       54.76       60.56      0.81 o 
   2  11   6     1778.90     1883.72     11.83 o 
   3  11   6      495.54      515.31      3.83 o 
   4  11   6        0.13       -0.28      0.59 o 
   5  11   6        4.15        6.60      0.84 o 
  -6  12   6       42.71       39.11      1.23 o 
  -5  12   6      350.64      341.21      2.84 o 
  -4  12   6       64.75       72.07      0.97 o 
  -3  12   6       12.47       20.59      0.76 o 
  -2  12   6      708.08      638.76      3.87 o 
  -1  12   6      398.75      371.31      2.34 o 
   0  12   6      540.90      504.85      3.05 o 
   1  12   6        2.10        3.88      0.38 o 
   2  12   6      600.41      560.12      3.97 o 
   3  12   6      128.01      119.70      1.41 o 
   4  12   6       12.22       12.37      0.79 o 
   5  12   6       12.21       15.74      1.25 o 
  -6  13   6        0.88        0.41      0.67 o 
  -5  13   6      278.93      282.30      2.65 o 
  -4  13   6        5.66        4.17      0.45 o 
  -3  13   6      826.88      893.57      5.36 o 
  -2  13   6      496.86      505.46      3.07 o 
  -1  13   6      194.52      175.41      2.34 o 
   0  13   6      439.13      435.55      2.71 o 
   1  13   6       59.70       56.56      0.80 o 
   2  13   6      391.58      380.80      3.27 o 
   3  13   6      757.92      765.97      5.94 o 
   4  13   6        9.02        7.83      0.85 o 
   5  13   6       97.36      113.88      2.23 o 
  -6  14   6       87.53       93.36      1.69 o 
  -5  14   6       14.35       15.35      0.73 o 
  -4  14   6       12.30       10.96      0.59 o 
  -3  14   6     2794.94     2775.33     18.80 o 
  -2  14   6        2.23        2.60      0.69 o 
  -1  14   6      207.17      200.22      1.52 o 
   0  14   6      681.94      702.75      4.20 o 
   1  14   6      192.71      201.01      2.02 o 
   2  14   6       84.45       93.25      1.37 o 
   3  14   6       50.99       48.43      1.83 o 
   4  14   6        2.80        2.63      0.74 o 
   5  14   6       17.47       18.69      1.71 o 
  -5  15   6        2.75        3.30      0.58 o 
  -4  15   6        4.49        3.64      0.56 o 
  -3  15   6        1.25        3.45      0.51 o 
  -2  15   6      352.43      369.01      2.55 o 
  -1  15   6      358.48      346.86      2.40 o 
   0  15   6        0.08        0.20      0.39 o 
   1  15   6       15.20        5.23      0.47 o 
   2  15   6       19.38       14.42      0.88 o 
   3  15   6        4.55        6.31      0.78 o 
   4  15   6        0.00        1.34      0.76 o 
   5  15   6        1.56        1.53      0.93 o 
  -5  16   6       34.14       22.67      0.97 o 
  -4  16   6      106.64      106.42      1.38 o 
  -3  16   6       31.43       27.50      0.75 o 
  -2  16   6       25.47       23.46      0.75 o 
  -1  16   6       46.89       38.91      0.88 o 
   0  16   6        0.52        0.50      0.44 o 
   1  16   6       24.59       12.47      0.73 o 
   2  16   6       36.56       39.52      1.13 o 
   3  16   6      126.34      126.24      2.01 o 
   4  16   6       33.80       35.49      1.51 o 
   5  16   6        0.03        0.26      0.95 o 
  -5  17   6       20.84       17.19      1.01 o 
  -4  17   6        0.35        1.16      0.58 o 
  -3  17   6       41.97       50.29      1.03 o 
  -2  17   6       41.17       42.59      1.01 o 
  -1  17   6        4.78        6.25      0.55 o 
   0  17   6       49.38       34.55      0.90 o 
   1  17   6       32.46       39.72      0.99 o 
   2  17   6      209.61      209.51      2.23 o 
   3  17   6      190.35      200.04      2.60 o 
   4  17   6       60.03       65.86      1.84 o 
  -5  18   6        1.87        3.82      0.75 o 
  -4  18   6       62.95       58.57      1.34 o 
  -3  18   6        0.97        2.52      0.59 o 
  -2  18   6       18.64       16.04      1.22 o 
  -1  18   6      152.88      142.86      1.59 o 
   0  18   6      213.80      223.68      2.25 o 
   1  18   6       14.30       14.71      0.74 o 
   2  18   6       24.50       21.20      1.02 o 
   3  18   6        2.64        1.93      0.81 o 
   4  18   6        7.32        7.26      1.03 o 
  -5  19   6       67.50       88.15      1.96 o 
  -4  19   6       31.33       37.75      1.27 o 
  -3  19   6        6.91        6.67      0.67 o 
  -2  19   6       52.54       57.37      1.24 o 
  -1  19   6       44.76       39.34      1.16 o 
   0  19   6        0.43        0.96      0.59 o 
   1  19   6       76.37       68.83      1.27 o 
   2  19   6       35.61       38.07      1.18 o 
   3  19   6        0.76        0.71      0.83 o 
   4  19   6        0.08        0.38      1.07 o 
  -4  20   6       56.20       59.87      1.49 o 
  -3  20   6      165.54      169.74      2.35 o 
  -2  20   6        0.00       -0.08      0.65 o 
  -1  20   6       91.92       86.94      1.57 o 
   0  20   6        6.73        5.24      0.64 o 
   1  20   6      124.03      130.20      1.88 o 
   2  20   6        5.49        8.35      0.79 o 
   3  20   6      388.41      391.61      8.66 o 
   4  20   6        0.07        1.12      1.07 o 
  -4  21   6       40.56       43.62      1.57 o 
  -3  21   6      147.30      144.37      2.24 o 
  -2  21   6      102.41       90.97      1.77 o 
  -1  21   6        2.55        2.06      0.69 o 
   0  21   6      133.27      130.09      1.75 o 
   1  21   6       62.05       57.96      1.40 o 
   2  21   6       13.99       14.68      1.24 o 
   3  21   6       25.63       31.52      1.72 o 
  -4  22   6        2.70        4.27      2.58 o 
  -3  22   6      166.87      174.40      3.40 o 
  -2  22   6      400.71      401.70      6.06 o 
  -1  22   6       15.93       16.46      0.91 o 
   0  22   6        4.44        3.60      0.73 o 
   1  22   6       73.37       61.97      1.32 o 
   2  22   6        0.00        2.06      0.92 o 
   3  22   6        5.85        5.44      1.11 o 
  -3  23   6       51.38       55.20      2.03 o 
  -2  23   6        2.59        4.59      0.96 o 
  -1  23   6        4.53        4.02      0.82 o 
   0  23   6       15.33       20.82      1.08 o 
   1  23   6        2.71        0.53      0.70 o 
   2  23   6       65.87       73.95      1.72 o 
  -2  24   6       11.96       10.55      1.10 o 
  -1  24   6       41.32       39.26      1.42 o 
   0  24   6        4.32        6.19      0.90 o 
   1  24   6       14.13       14.10      0.91 o 
   2  24   6      185.91      198.37      3.04 o 
  -2  25   6        0.75        1.79      1.16 o 
  -1  25   6        2.00        4.01      1.01 o 
   0  25   6        5.56        7.58      1.04 o 
   1  25   6      142.97      152.17      2.68 o 
  -7   1   7        0.97        0.22      0.94 o 
  -6   1   7       12.81       10.81      0.62 o 
  -5   1   7       23.42       24.17      0.89 o 
  -4   1   7      216.97      238.70      2.13 o 
  -3   1   7       60.07       54.60      0.81 o 
  -2   1   7      126.68      112.71      1.13 o 
  -1   1   7     2768.41     2744.88     15.10 o 
   0   1   7      564.23      631.15      3.38 o 
   1   1   7      340.18      363.98      2.53 o 
   2   1   7        1.31        1.41      0.35 o 
   3   1   7      263.98      294.19      2.53 o 
   4   1   7      257.41      256.91      2.64 o 
   5   1   7        9.97        7.51      0.86 o 
   6   1   7        0.48       -0.56      1.14 o 
  -7   2   7        4.84        3.75      0.80 o 
  -6   2   7        8.55        6.21      0.57 o 
  -5   2   7        0.04        0.27      0.68 o 
  -4   2   7      434.84      466.64      6.40 o 
  -3   2   7      158.74      147.47      2.29 o 
  -2   2   7       57.82       41.84      0.67 o 
  -1   2   7      902.75      862.19      4.77 o 
   0   2   7     1416.39     1457.69      7.77 o 
   1   2   7      357.26      374.07      2.59 o 
   2   2   7       31.21       37.09      0.73 o 
   3   2   7      142.65      126.27      1.44 o 
   4   2   7      247.95      251.74      2.37 o 
   5   2   7       17.13       15.32      0.90 o 
   6   2   7       25.67       30.18      1.93 o 
  -7   3   7        2.06        1.88      0.79 o 
  -6   3   7       27.47       24.97      0.91 o 
  -5   3   7        8.33        6.72      0.44 o 
  -4   3   7        1.03        4.31      0.62 o 
  -3   3   7       26.42       25.19      0.68 o 
  -2   3   7     1306.92     1368.50      8.58 o 
  -1   3   7      144.34      193.99      1.24 o 
   0   3   7        7.32        6.08      0.35 o 
   1   3   7      376.51      441.27      3.03 o 
   2   3   7       66.71       75.45      1.54 o 
   3   3   7      497.38      513.80      4.03 o 
   4   3   7      179.53      171.59      1.86 o 
   5   3   7       63.53       53.99      1.40 o 
   6   3   7      156.11      164.13      3.75 o 
  -7   4   7       54.11       56.14      1.72 o 
  -6   4   7       11.53        7.63      0.68 o 
  -5   4   7      150.40      134.36      1.41 o 
  -4   4   7      140.77      133.10      1.60 o 
  -3   4   7       41.60       31.54      0.70 o 
  -2   4   7      132.76      118.53      0.87 o 
  -1   4   7      667.41      642.57      3.70 o 
   0   4   7     1899.49     1980.29     10.55 o 
   1   4   7     3236.93     3348.99     19.49 o 
   2   4   7       89.06      104.06      1.10 o 
   3   4   7       50.66       48.53      1.74 o 
   4   4   7       74.25       74.27      1.31 o 
   5   4   7       19.65       20.80      1.21 o 
   6   4   7        9.99        7.75      1.35 o 
  -7   5   7      127.32      148.33      2.87 o 
  -6   5   7      137.71      141.33      1.95 o 
  -5   5   7      137.98      153.62      2.28 o 
  -4   5   7      185.32      212.26      2.22 o 
  -3   5   7      413.70      410.83      3.11 o 
  -2   5   7      921.15      892.47      4.86 o 
  -1   5   7     1918.43     2048.47     11.34 o 
   0   5   7      390.32      413.33      2.54 o 
   1   5   7       55.25       58.92      0.97 o 
   2   5   7     1737.56     1712.93     10.56 o 
   3   5   7      193.81      201.48      2.00 o 
   4   5   7       38.82       40.09      1.03 o 
   5   5   7      853.95      880.94     16.12 o 
   6   5   7        1.52        2.01      1.26 o 
  -6   6   7       26.37       26.44      0.99 o 
  -5   6   7      436.05      419.67      3.66 o 
  -4   6   7        8.87       13.72      0.82 o 
  -3   6   7      118.93      140.78      3.55 o 
  -2   6   7      276.00      284.33      1.89 o 
  -1   6   7      220.75      240.93      2.69 o 
   0   6   7     1337.54     1392.60      7.76 o 
   1   6   7        0.55       -0.05      0.28 o 
   2   6   7       61.73       56.89      0.82 o 
   3   6   7       52.96       38.10      1.41 o 
   4   6   7      202.51      216.44      2.19 o 
   5   6   7        1.33        1.27      0.78 o 
   6   6   7       53.49       53.43      2.31 o 
  -6   7   7       52.20       56.70      1.18 o 
  -5   7   7       24.00       24.83      0.95 o 
  -4   7   7      282.76      274.28      2.26 o 
  -3   7   7      181.68      172.69      1.23 o 
  -2   7   7      887.14      899.16      5.18 o 
  -1   7   7      188.21      176.86      1.23 o 
   0   7   7      366.18      366.41      2.22 o 
   1   7   7       61.33       56.89      0.74 o 
   2   7   7      116.62      140.21      1.28 o 
   3   7   7        5.29        8.60      0.92 o 
   4   7   7       79.86       81.04      1.42 o 
   5   7   7      132.16      125.06      2.00 o 
   6   7   7       80.52       72.36      2.56 o 
  -6   8   7       20.39       22.17      0.94 o 
  -5   8   7       12.81       13.60      0.61 o 
  -4   8   7      156.75      153.99      1.16 o 
  -3   8   7       84.39       75.17      0.64 o 
  -2   8   7        1.30        4.31      0.30 o 
  -1   8   7       89.68      106.11      0.81 o 
   0   8   7      318.05      347.14      2.24 o 
   1   8   7      627.48      594.64      3.76 o 
   2   8   7       11.86        6.94      0.48 o 
   3   8   7      171.87      160.69      1.99 o 
   4   8   7      230.92      248.75      2.64 o 
   5   8   7       49.42       45.94      1.56 o 
  -6   9   7       35.37       38.65      1.22 o 
  -5   9   7       79.77      105.37      1.19 o 
  -4   9   7      173.40      205.02      1.58 o 
  -3   9   7      102.27      108.43      0.89 o 
  -2   9   7      228.20      234.77      1.64 o 
  -1   9   7      679.71      688.85      3.70 o 
   0   9   7        0.84        3.60      0.32 o 
   1   9   7       26.33       30.39      0.70 o 
   2   9   7       28.81       10.95      0.71 o 
   3   9   7        0.41        0.04      0.85 o 
   4   9   7        9.27       10.72      0.79 o 
   5   9   7        0.73        0.49      0.86 o 
  -6  10   7        8.67        9.35      0.79 o 
  -5  10   7      146.59      135.80      1.42 o 
  -4  10   7      113.03       97.86      1.70 o 
  -3  10   7      428.94      419.94      2.53 o 
  -2  10   7      122.84      125.66      1.10 o 
  -1  10   7     1146.17     1184.08      6.48 o 
   0  10   7      279.36      286.20      1.89 o 
   1  10   7      758.58      775.31      4.62 o 
   2  10   7       15.69        9.81      0.61 o 
   3  10   7      140.11      132.85      1.74 o 
   4  10   7       31.54       35.34      1.16 o 
   5  10   7        3.65        1.67      0.79 o 
  -6  11   7        0.01        0.23      0.68 o 
  -5  11   7        3.06        3.72      0.45 o 
  -4  11   7      514.71      496.12      3.51 o 
  -3  11   7      353.91      359.42      2.33 o 
  -2  11   7      153.87      172.27      1.42 o 
  -1  11   7       55.13       38.87      0.65 o 
   0  11   7       21.21       15.65      0.53 o 
   1  11   7       11.62        8.44      0.42 o 
   2  11   7      363.13      358.17      2.88 o 
   3  11   7      848.29      832.59      6.39 o 
   4  11   7      100.11       98.39      1.62 o 
   5  11   7      108.28      104.57      2.10 o 
  -6  12   7        0.07        1.12      0.79 o 
  -5  12   7        2.23        6.91      0.50 o 
  -4  12   7       40.18       39.32      0.81 o 
  -3  12   7      255.53      238.45      1.98 o 
  -2  12   7     1462.11     1492.79      8.87 o 
  -1  12   7       75.27       60.46      0.81 o 
   0  12   7       63.70       67.10      0.82 o 
   1  12   7      351.08      400.82      4.84 o 
   2  12   7        9.22        9.19      0.61 o 
   3  12   7      157.26      141.81      1.87 o 
   4  12   7       38.25       36.80      1.18 o 
   5  12   7       70.19       77.04      1.91 o 
  -6  13   7       26.01       24.29      1.33 o 
  -5  13   7       52.80       54.39      1.00 o 
  -4  13   7        6.59        5.95      0.48 o 
  -3  13   7       11.13       14.85      0.70 o 
  -2  13   7     1345.42     1282.00      9.04 o 
  -1  13   7      538.77      497.26      3.29 o 
   0  13   7       76.67       73.80      0.88 o 
   1  13   7       96.16      123.76      1.39 o 
   2  13   7       15.46       15.43      0.85 o 
   3  13   7      316.26      315.20      3.42 o 
   4  13   7        3.12        3.05      0.84 o 
   5  13   7        9.41        9.88      1.05 o 
  -6  14   7       17.41       21.68      1.28 o 
  -5  14   7        3.08        3.20      0.55 o 
  -4  14   7        9.01       15.02      0.70 o 
  -3  14   7       44.91       44.06      0.80 o 
  -2  14   7      729.74      730.19      5.03 o 
  -1  14   7      306.36      304.11      2.24 o 
   0  14   7      138.44      142.52      1.28 o 
   1  14   7      516.13      511.30      3.71 o 
   2  14   7      729.47      701.40      5.48 o 
   3  14   7      225.95      239.73      2.86 o 
   4  14   7        0.08        0.08      0.73 o 
   5  14   7        1.31        2.46      1.17 o 
  -5  15   7       15.86       14.54      0.74 o 
  -4  15   7        0.29        0.27      0.48 o 
  -3  15   7        0.74        0.26      0.42 o 
  -2  15   7       85.74       86.79      1.10 o 
  -1  15   7        0.39        0.74      0.40 o 
   0  15   7      189.99      173.71      1.64 o 
   1  15   7        5.59        5.97      0.57 o 
   2  15   7      539.87      580.96      4.70 o 
   3  15   7      222.37      210.02      2.65 o 
   4  15   7        0.00       -0.39      0.75 o 
   5  15   7       35.09       37.82      1.66 o 
  -5  16   7       42.62       44.27      1.10 o 
  -4  16   7       39.94       36.49      0.94 o 
  -3  16   7        4.74        3.55      0.46 o 
  -2  16   7      776.06      733.15      5.96 o 
  -1  16   7      243.64      237.04      1.92 o 
   0  16   7      329.90      324.99      2.73 o 
   1  16   7      254.91      249.63      2.43 o 
   2  16   7      399.46      398.95      3.74 o 
   3  16   7       26.05       33.36      1.31 o 
   4  16   7      109.45      114.38      2.26 o 
  -5  17   7        4.20        5.85      0.74 o 
  -4  17   7        0.12        0.66      0.56 o 
  -3  17   7       80.59       88.44      1.20 o 
  -2  17   7      160.94      155.49      1.61 o 
  -1  17   7       30.80       22.27      0.84 o 
   0  17   7       47.56       44.07      1.03 o 
   1  17   7       69.88       73.74      1.25 o 
   2  17   7       32.19       30.78      1.14 o 
   3  17   7       30.28       25.87      1.28 o 
   4  17   7        0.10        0.10      0.91 o 
  -5  18   7        2.10        3.49      0.74 o 
  -4  18   7       18.19       17.97      1.01 o 
  -3  18   7        7.40       12.96      0.71 o 
  -2  18   7        1.20        0.36      0.59 o 
  -1  18   7      268.20      238.19      2.44 o 
   0  18   7       87.43       77.24      1.29 o 
   1  18   7       42.23       39.47      1.09 o 
   2  18   7       18.53       22.08      1.07 o 
   3  18   7      141.53      139.43      2.36 o 
   4  18   7        1.26        3.08      1.00 o 
  -4  19   7       18.45       18.02      1.03 o 
  -3  19   7        3.28        2.26      0.64 o 
  -2  19   7       84.15       89.26      1.45 o 
  -1  19   7      230.50      234.08      2.95 o 
   0  19   7      129.19      130.63      1.69 o 
   1  19   7       42.77       49.26      1.20 o 
   2  19   7        1.93        0.69      0.69 o 
   3  19   7      279.87      265.02      3.50 o 
   4  19   7       56.45       57.49      1.88 o 
  -4  20   7       40.04       37.82      1.27 o 
  -3  20   7      163.72      149.34      2.19 o 
  -2  20   7      169.37      162.62      2.42 o 
  -1  20   7       19.19       22.82      1.09 o 
   0  20   7       71.69       77.86      1.49 o 
   1  20   7       20.60       21.38      0.97 o 
   2  20   7       33.33       48.10      1.52 o 
   3  20   7        1.47        1.05      0.91 o 
  -4  21   7        2.42        2.94      0.88 o 
  -3  21   7      108.88       94.05      2.29 o 
  -2  21   7       69.43       77.49      1.88 o 
  -1  21   7       87.68       94.89      1.66 o 
   0  21   7        0.44        0.61      0.69 o 
   1  21   7        0.41        0.88      0.70 o 
   2  21   7      628.20      648.38      9.52 o 
   3  21   7        4.72        4.74      1.38 o 
  -3  22   7       33.67       39.54      1.87 o 
  -2  22   7      281.08      303.29      3.91 o 
  -1  22   7        0.65        0.35      0.76 o 
   0  22   7       61.09       59.17      1.42 o 
   1  22   7       16.10       16.27      0.91 o 
   2  22   7       19.01       16.81      1.30 o 
  -3  23   7        0.51        2.03      1.10 o 
  -2  23   7       39.65       44.45      1.65 o 
  -1  23   7        3.54        5.62      0.85 o 
   0  23   7        0.82        1.27      0.73 o 
   1  23   7        4.92        6.34      0.87 o 
   2  23   7       68.88       77.31      1.93 o 
  -2  24   7       43.52       43.99      1.66 o 
  -1  24   7      128.98      129.76      2.21 o 
   0  24   7       22.89       24.99      1.39 o 
   1  24   7       11.61       12.65      1.02 o 
  -1  25   7        5.96        7.84      1.07 o 
   0  25   7       83.67       93.31      2.16 o 
  -7   0   8        7.19        7.68      1.44 o 
  -6   0   8       26.34       36.96      2.24 o 
  -5   0   8       77.19       65.22      1.32 o 
  -4   0   8      919.57      987.87     11.91 o 
  -3   0   8     1118.26     1227.19     12.94 o 
  -2   0   8     1670.33     1731.24     15.93 o 
  -1   0   8       22.58       34.27      0.84 o 
   0   0   8     1355.10     1506.30     22.65 o 
   1   0   8      738.80      757.50      6.62 o 
   2   0   8      342.45      359.52      4.47 o 
   3   0   8       18.78        8.49      0.60 o 
   4   0   8      601.00      614.20      8.73 o 
   5   0   8       91.12       81.34      2.59 o 
   6   0   8       37.12       42.73      3.18 o 
  -7   1   8       13.37       12.01      1.11 o 
  -6   1   8       27.30       32.17      0.89 o 
  -5   1   8       12.56       14.26      0.59 o 
  -4   1   8        3.02        3.96      0.32 o 
  -3   1   8      134.52      178.21      1.46 o 
  -2   1   8      395.61      363.80      2.57 o 
  -1   1   8      163.42      165.88      1.05 o 
   1   1   8      381.51      384.25      2.68 o 
   2   1   8       73.26       73.67      1.20 o 
   3   1   8       12.77       11.91      0.83 o 
   4   1   8        3.95        4.91      0.83 o 
   5   1   8      103.66       85.44      1.84 o 
   6   1   8        1.22        2.10      1.26 o 
  -7   2   8        0.03       -1.02      1.02 o 
  -6   2   8        0.74        1.64      0.60 o 
  -5   2   8      158.71      157.08      2.38 o 
  -4   2   8      180.08      188.65      1.80 o 
  -3   2   8     1032.98     1012.84      7.57 o 
  -2   2   8     1417.97     1444.05      9.00 o 
  -1   2   8      177.26      171.45      1.22 o 
   0   2   8      208.35      181.27      1.36 o 
   1   2   8       47.57       34.90      0.64 o 
   2   2   8        3.69        2.58      0.61 o 
   3   2   8        5.20        5.10      0.61 o 
   4   2   8      348.91      338.71      4.31 o 
   5   2   8       28.00       25.53      1.34 o 
   6   2   8        6.12        5.00      1.34 o 
  -6   3   8      138.79      137.71      2.13 o 
  -5   3   8      196.88      215.22      2.17 o 
  -4   3   8       96.33       79.87      1.43 o 
  -3   3   8       10.20       10.55      0.59 o 
  -2   3   8     1252.17     1230.48      7.40 o 
  -1   3   8      710.87      704.81      4.20 o 
   0   3   8     6944.15     7013.23     41.12 o 
   1   3   8      520.71      439.34      2.90 o 
   2   3   8     1233.60     1313.35      8.59 o 
   3   3   8     1703.42     1688.44     10.99 o 
   4   3   8       83.29       75.45      1.68 o 
   5   3   8        0.68       -0.80      0.80 o 
   6   3   8        0.04        0.31      1.18 o 
  -6   4   8       32.28       30.52      1.47 o 
  -5   4   8        1.56        2.97      0.88 o 
  -4   4   8     1056.25     1054.03      8.78 o 
  -3   4   8      302.86      287.39      2.48 o 
  -2   4   8     2413.25     2504.67     14.03 o 
  -1   4   8       79.60       86.77      0.79 o 
   0   4   8       68.98       73.25      0.86 o 
   1   4   8     2253.76     2321.88     13.46 o 
   2   4   8      189.28      170.83      1.53 o 
   3   4   8       16.75       12.33      0.70 o 
   4   4   8       55.62       54.28      1.52 o 
   5   4   8       61.72       68.30      1.58 o 
   6   4   8        0.01        0.74      1.21 o 
  -6   5   8        0.00       -0.51      0.88 o 
  -5   5   8       62.25       68.73      1.61 o 
  -4   5   8       55.54       41.69      1.02 o 
  -3   5   8        5.03        5.03      0.33 o 
  -2   5   8        0.17        4.30      0.23 o 
  -1   5   8      977.33     1074.26      6.07 o 
   0   5   8      652.62      663.07      4.09 o 
   1   5   8       54.51       65.48      0.98 o 
   2   5   8       50.76       53.70      0.83 o 
   3   5   8      100.37      113.14      1.64 o 
   4   5   8       26.88       26.57      1.48 o 
   5   5   8       22.94       26.62      1.21 o 
  -6   6   8       37.07       32.16      1.04 o 
  -5   6   8        2.26        5.36      0.77 o 
  -4   6   8      570.72      541.37      4.74 o 
  -3   6   8      251.06      266.38      1.86 o 
  -2   6   8      161.30      174.67      1.30 o 
  -1   6   8      350.25      356.47      2.34 o 
   0   6   8        1.85        1.66      0.32 o 
   1   6   8       10.53       10.07      0.44 o 
   2   6   8      341.19      317.31      2.28 o 
   3   6   8       43.92       43.57      1.73 o 
   4   6   8      311.92      321.11      3.38 o 
   5   6   8        9.35        8.64      0.85 o 
  -6   7   8        0.84        1.03      0.54 o 
  -5   7   8       66.33       71.13      1.22 o 
  -4   7   8       51.78       55.35      1.10 o 
  -3   7   8       89.02       78.97      0.66 o 
  -2   7   8       16.01       16.63      0.49 o 
  -1   7   8      352.21      355.47      3.16 o 
   0   7   8      644.88      682.62      4.23 o 
   1   7   8      338.81      326.92      2.17 o 
   2   7   8      113.00      113.85      1.17 o 
   3   7   8      126.26      118.34      1.51 o 
   4   7   8        2.61        3.11      0.85 o 
   5   7   8        5.94        5.09      0.81 o 
  -6   8   8       73.74       70.54      1.29 o 
  -5   8   8       20.67       17.83      0.58 o 
  -4   8   8       12.48       16.12      0.67 o 
  -3   8   8      593.13      534.71      4.05 o 
  -2   8   8      221.66      217.35      1.62 o 
  -1   8   8     1829.02     1751.63      9.29 o 
   0   8   8      402.12      400.05      2.57 o 
   1   8   8        7.06        5.12      0.43 o 
   2   8   8      108.80       90.72      1.11 o 
   3   8   8      339.30      314.78      2.86 o 
   4   8   8       12.12       13.29      1.11 o 
   5   8   8        4.38        2.10      0.86 o 
  -6   9   8        6.22        7.69      0.67 o 
  -5   9   8        4.56        5.21      0.41 o 
  -4   9   8       26.04       32.07      0.64 o 
  -3   9   8       15.85       13.84      0.76 o 
  -2   9   8      575.10      557.86      3.44 o 
  -1   9   8      478.94      503.41      2.97 o 
   0   9   8     2840.47     2910.47     16.27 o 
   1   9   8       28.62       26.29      0.70 o 
   2   9   8        0.00       -0.51      0.51 o 
   3   9   8        6.12        5.98      0.72 o 
   4   9   8      160.23      177.54      2.79 o 
   5   9   8        4.59        4.15      1.02 o 
  -6  10   8       64.64       81.78      1.43 o 
  -5  10   8       23.96       26.72      0.69 o 
  -4  10   8      104.36       99.80      1.09 o 
  -3  10   8       60.37       48.04      0.65 o 
  -2  10   8      422.42      455.80      2.99 o 
  -1  10   8        0.00        0.80      0.37 o 
   0  10   8      129.53      140.64      1.18 o 
   1  10   8       74.40       63.84      0.87 o 
   2  10   8       17.31       11.76      0.68 o 
   3  10   8      114.60      120.27      1.83 o 
   4  10   8        8.79        4.84      0.73 o 
   5  10   8       33.37       32.01      1.66 o 
  -6  11   8        0.27        1.45      0.76 o 
  -5  11   8       38.09       32.75      0.88 o 
  -4  11   8       25.09       17.21      0.63 o 
  -3  11   8       92.81       87.13      0.98 o 
  -2  11   8      387.26      404.16      2.74 o 
  -1  11   8        1.47        0.62      0.36 o 
   0  11   8     2641.19     2636.34     15.99 o 
   1  11   8      196.16      194.61      1.57 o 
   2  11   8      447.28      434.03      3.81 o 
   3  11   8      191.27      174.69      2.29 o 
   4  11   8      225.56      227.77      2.60 o 
   5  11   8        0.06        0.24      1.00 o 
  -6  12   8       72.23       95.25      1.89 o 
  -5  12   8        4.90        4.43      0.46 o 
  -4  12   8       49.23       50.23      0.87 o 
  -3  12   8      158.87      131.16      1.27 o 
  -2  12   8      213.86      208.19      1.69 o 
  -1  12   8     1170.97     1096.18      7.37 o 
   0  12   8        6.75        6.85      0.43 o 
   1  12   8       74.01       64.82      0.96 o 
   2  12   8      101.90       88.87      1.34 o 
   3  12   8        0.04        0.26      0.65 o 
   4  12   8      199.17      208.22      2.48 o 
   5  12   8       60.57       64.73      2.13 o 
  -6  13   8        5.49        3.03      0.87 o 
  -5  13   8        0.13        0.24      0.46 o 
  -4  13   8        0.41        1.03      0.44 o 
  -3  13   8      659.46      679.08      4.64 o 
  -2  13   8        1.22       -0.45      0.45 o 
  -1  13   8      391.83      391.72      2.72 o 
   0  13   8       21.46       15.54      0.61 o 
   1  13   8       33.77       29.94      0.88 o 
   2  13   8     1129.98     1129.84      8.93 o 
   3  13   8      175.48      185.75      4.66 o 
   4  13   8        0.43        0.03      0.86 o 
   5  13   8       42.46       47.22      1.98 o 
  -5  14   8       49.43       62.73      1.11 o 
  -4  14   8       19.29       12.30      0.60 o 
  -3  14   8        5.43        7.96      0.50 o 
  -2  14   8      121.72      119.00      1.34 o 
  -1  14   8       18.03       25.52      0.91 o 
   0  14   8      415.89      397.73      2.94 o 
   1  14   8       76.62       81.34      1.31 o 
   2  14   8        5.14        5.97      0.80 o 
   3  14   8      172.78      160.98      2.30 o 
   4  14   8       45.31       45.17      1.55 o 
  -5  15   8        9.39        9.84      0.63 o 
  -4  15   8        0.09        0.84      0.50 o 
  -3  15   8        5.92        6.51      0.48 o 
  -2  15   8        4.03        4.27      0.61 o 
  -1  15   8      206.73      176.60      1.63 o 
   0  15   8      122.27      141.89      1.53 o 
   1  15   8      104.38      101.75      1.43 o 
   2  15   8      386.32      379.36      4.00 o 
   3  15   8       57.81       51.60      1.48 o 
   4  15   8        0.89        1.80      0.81 o 
  -5  16   8        2.62        2.93      0.58 o 
  -4  16   8       25.20       26.37      0.92 o 
  -3  16   8       48.39       43.19      0.99 o 
  -2  16   8       25.75       27.22      0.85 o 
  -1  16   8       90.59       85.44      1.47 o 
   0  16   8      139.44       97.52      1.30 o 
   1  16   8       18.39       20.06      0.90 o 
   2  16   8       50.29       45.81      1.35 o 
   3  16   8        0.89        0.76      0.79 o 
   4  16   8        7.49       10.47      1.09 o 
  -5  17   8       40.26       47.92      1.17 o 
  -4  17   8       40.81       45.98      1.08 o 
  -3  17   8        6.44        5.30      0.65 o 
  -2  17   8      291.04      305.17      2.73 o 
  -1  17   8      236.41      217.24      2.25 o 
   0  17   8      162.69      178.48      1.97 o 
   1  17   8      215.40      225.28      3.08 o 
   2  17   8       13.74       10.27      0.83 o 
   3  17   8       14.12       11.23      1.01 o 
   4  17   8        1.42        3.64      0.99 o 
  -4  18   8        3.42        6.83      0.69 o 
  -3  18   8        0.44       -0.03      0.69 o 
  -2  18   8      137.78      138.74      1.65 o 
  -1  18   8       13.21       14.46      0.78 o 
   0  18   8       55.73       47.35      1.15 o 
   1  18   8      390.36      384.77      3.45 o 
   2  18   8       11.07       16.97      0.97 o 
   3  18   8       20.96       20.91      1.29 o 
   4  18   8        0.03       -0.55      0.95 o 
  -4  19   8        2.78        1.85      0.69 o 
  -3  19   8        0.87        0.57      0.79 o 
  -2  19   8       22.90       21.58      1.01 o 
  -1  19   8        2.24        2.16      0.71 o 
   0  19   8      184.19      162.56      1.92 o 
   1  19   8       41.36       40.86      1.13 o 
   2  19   8        6.81       10.81      0.99 o 
   3  19   8       98.08      124.03      2.34 o 
  -4  20   8        2.05        4.35      0.77 o 
  -3  20   8       32.35       31.85      1.46 o 
  -2  20   8      293.58      324.67      3.64 o 
  -1  20   8       12.89       11.72      0.95 o 
   0  20   8        0.42        0.30      0.70 o 
   1  20   8       49.81       51.35      1.21 o 
   2  20   8      112.47      101.09      2.12 o 
   3  20   8       36.45       39.92      1.59 o 
  -3  21   8        7.93        9.03      1.18 o 
  -2  21   8      139.44      162.26      2.64 o 
  -1  21   8        8.90        9.48      0.81 o 
   0  21   8       37.83       37.61      1.39 o 
   1  21   8        1.33        0.93      0.72 o 
   2  21   8        0.01        1.18      0.88 o 
   3  21   8       71.30       70.30      2.40 o 
  -3  22   8        5.53        8.15      1.20 o 
  -2  22   8       30.32       27.66      1.48 o 
  -1  22   8        1.70       -0.34      0.75 o 
   0  22   8      156.97      141.34      2.14 o 
   1  22   8        1.62        0.58      1.05 o 
   2  22   8        7.16        8.60      1.03 o 
  -2  23   8        3.11        2.35      0.93 o 
  -1  23   8        6.32        9.47      0.93 o 
   0  23   8        9.29        7.22      0.98 o 
   1  23   8       47.01       43.97      1.92 o 
  -2  24   8       22.24       24.33      1.45 o 
  -1  24   8        0.52        0.73      0.93 o 
   0  24   8        0.27        0.57      0.90 o 
   1  24   8       58.86       67.56      2.23 o 
  -6   1   9        1.06        1.00      0.53 o 
  -5   1   9      202.54      217.31      2.75 o 
  -4   1   9      312.91      335.55      3.06 o 
  -3   1   9     1672.13     1625.29     10.59 o 
  -2   1   9       15.66       17.67      0.51 o 
  -1   1   9      392.85      326.02      1.99 o 
   0   1   9      396.91      392.24      3.06 o 
   1   1   9      174.74      167.08      1.38 o 
   2   1   9      124.35      122.70      1.26 o 
   3   1   9       36.50       30.82      0.83 o 
   4   1   9        7.50        5.93      0.86 o 
   5   1   9       36.93       39.39      1.42 o 
  -6   2   9        6.19        4.40      0.59 o 
  -5   2   9      356.85      361.45      3.70 o 
  -4   2   9       24.47       26.86      1.25 o 
  -3   2   9      318.48      331.93      2.37 o 
  -2   2   9      227.51      199.28      1.59 o 
  -1   2   9      539.08      541.89      3.14 o 
   0   2   9      557.44      548.70      4.12 o 
   1   2   9      773.30      700.59      4.43 o 
   2   2   9      253.97      249.33      2.35 o 
   3   2   9      348.17      328.50      2.59 o 
   4   2   9      100.64       93.79      1.88 o 
   5   2   9       40.30       37.25      1.47 o 
  -6   3   9       18.86       18.40      0.92 o 
  -5   3   9       66.99       63.77      1.50 o 
  -4   3   9      980.07     1014.93      7.82 o 
  -3   3   9       99.54      101.26      1.03 o 
  -2   3   9      299.24      296.50      2.11 o 
  -1   3   9      286.49      268.72      1.97 o 
   0   3   9        1.29        2.32      0.39 o 
   1   3   9     1171.66     1189.72      7.24 o 
   2   3   9      214.70      195.32      1.78 o 
   3   3   9        8.94        8.08      1.76 o 
   4   3   9       58.89       64.44      1.59 o 
   5   3   9      109.37      118.50      2.21 o 
  -6   4   9        0.11        0.12      0.57 o 
  -5   4   9       65.84       65.18      1.60 o 
  -4   4   9      167.63      163.01      1.84 o 
  -3   4   9      116.56      137.41      1.17 o 
  -2   4   9      100.21       92.41      0.81 o 
  -1   4   9      722.18      677.19      4.09 o 
   0   4   9      347.72      346.32      2.78 o 
   1   4   9       82.16       82.40      1.10 o 
   2   4   9       68.96       65.28      0.98 o 
   3   4   9      733.47      717.41      5.92 o 
   4   4   9       27.66       23.14      1.21 o 
   5   4   9       78.03       79.60      1.88 o 
  -6   5   9       40.74       30.48      1.18 o 
  -5   5   9      710.23      716.97      7.56 o 
  -4   5   9      439.60      454.18      4.08 o 
  -3   5   9      161.99      168.55      1.38 o 
  -2   5   9      140.74      143.34      1.10 o 
  -1   5   9      481.70      487.51      3.22 o 
   0   5   9     1319.20     1309.58      8.74 o 
   1   5   9        5.55        9.46      0.57 o 
   2   5   9       15.36        6.75      0.48 o 
   3   5   9      112.08      107.19      1.63 o 
   4   5   9       11.46       17.23      1.04 o 
   5   5   9       45.81       46.38      1.42 o 
  -6   6   9        0.38        0.16      0.80 o 
  -5   6   9      101.99       87.62      1.58 o 
  -4   6   9       37.99       38.52      1.02 o 
  -3   6   9       10.09        4.76      0.43 o 
  -2   6   9      219.98      236.13      1.69 o 
  -1   6   9      805.38      778.78      4.78 o 
   0   6   9      651.98      702.47      4.91 o 
   1   6   9      864.47      871.06      5.63 o 
   2   6   9       48.36       65.48      1.08 o 
   3   6   9        1.40        0.56      0.85 o 
   4   6   9        3.24        2.63      0.83 o 
   5   6   9        1.70        2.15      0.78 o 
  -6   7   9        9.91       11.11      0.69 o 
  -5   7   9       99.03      114.88      1.82 o 
  -4   7   9      231.91      237.17      2.48 o 
  -3   7   9        0.30        1.34      0.33 o 
  -2   7   9      345.33      323.53      2.33 o 
  -1   7   9      969.69     1009.03      6.11 o 
   0   7   9       59.24       55.83      0.83 o 
   1   7   9      838.30      747.75      4.92 o 
   2   7   9       25.37       28.19      0.85 o 
   3   7   9       17.67       15.18      0.80 o 
   4   7   9        6.42        3.93      0.82 o 
   5   7   9       61.39       48.21      1.61 o 
  -6   8   9        1.50        1.81      0.53 o 
  -5   8   9      287.78      291.98      2.98 o 
  -4   8   9       45.40       35.79      0.88 o 
  -3   8   9       87.83       88.40      0.96 o 
  -2   8   9      175.09      198.50      1.60 o 
  -1   8   9       22.78       22.83      0.65 o 
   0   8   9      192.68      171.75      1.44 o 
   1   8   9        8.37        5.26      0.59 o 
   2   8   9      418.77      442.87      4.30 o 
   3   8   9       83.22       75.95      1.39 o 
   4   8   9       34.17       37.54      1.41 o 
   5   8   9        0.12        0.17      0.97 o 
  -6   9   9       20.33       16.72      0.81 o 
  -5   9   9      129.83      123.59      1.36 o 
  -4   9   9        0.09        0.34      0.35 o 
  -3   9   9       20.36       19.58      0.58 o 
  -2   9   9      203.47      183.24      1.46 o 
  -1   9   9      916.20      942.86      5.67 o 
   0   9   9      382.13      380.68      2.61 o 
   1   9   9        4.58        8.03      0.50 o 
   2   9   9        5.82        5.21      0.60 o 
   3   9   9        2.56        2.52      0.97 o 
   4   9   9      154.50      167.00      2.31 o 
   5   9   9       29.83       34.41      1.73 o 
  -6  10   9        5.73        5.14      0.68 o 
  -5  10   9        3.95        5.84      0.49 o 
  -4  10   9        3.96        5.74      0.48 o 
  -3  10   9       30.39       35.59      0.73 o 
  -2  10   9       82.45       85.19      1.28 o 
  -1  10   9       42.17       40.46      0.74 o 
   0  10   9       42.34       38.92      0.76 o 
   1  10   9       50.54       45.88      0.82 o 
   2  10   9       70.45       64.42      1.43 o 
   3  10   9      485.19      455.13      4.91 o 
   4  10   9       78.28       78.63      1.56 o 
   5  10   9       33.16       35.41      1.78 o 
  -6  11   9        0.11        0.38      0.67 o 
  -5  11   9      147.91      121.98      1.80 o 
  -4  11   9      360.30      350.16      2.65 o 
  -3  11   9      858.08      820.75      5.55 o 
  -2  11   9     2276.39     2259.02     13.23 o 
  -1  11   9      298.85      258.88      1.95 o 
   0  11   9        5.22        9.50      0.47 o 
   1  11   9        8.87        9.90      0.58 o 
   2  11   9      169.58      175.86      2.47 o 
   3  11   9      360.12      368.29      4.22 o 
   4  11   9       64.74       64.50      1.54 o 
   5  11   9        0.00        0.00      1.09 o 
  -6  12   9       39.89       40.27      1.40 o 
  -5  12   9        7.42        7.54      0.57 o 
  -4  12   9       52.17       45.18      0.85 o 
  -3  12   9      286.68      307.94      2.61 o 
  -2  12   9        0.87        2.35      0.48 o 
  -1  12   9       30.01       19.26      0.70 o 
   0  12   9      478.74      495.11      3.33 o 
   1  12   9       27.16       25.03      0.82 o 
   2  12   9      364.20      352.56      3.99 o 
   3  12   9        2.40        1.16      1.12 o 
   4  12   9      177.02      183.17      3.24 o 
   5  12   9       80.13       93.03      4.39 o 
  -5  13   9        0.77        2.44      0.58 o 
  -4  13   9        6.40        5.22      0.48 o 
  -3  13   9       39.69       31.94      0.90 o 
  -2  13   9      117.47      116.82      1.31 o 
  -1  13   9      297.19      272.98      2.07 o 
   0  13   9      165.91      194.77      2.09 o 
   1  13   9      409.03      419.59      3.65 o 
   2  13   9        1.91        0.48      0.80 o 
   3  13   9       17.22       21.77      1.33 o 
   4  13   9       17.41       16.59      1.18 o 
  -5  14   9       25.97       25.97      0.99 o 
  -4  14   9       19.83       19.99      0.80 o 
  -3  14   9       21.27       18.51      0.82 o 
  -2  14   9       27.08       26.17      0.86 o 
  -1  14   9      371.61      372.56      3.03 o 
   0  14   9        6.20        4.28      0.49 o 
   1  14   9        3.82        6.54      0.69 o 
   2  14   9        0.73       -0.06      0.74 o 
   3  14   9        8.43        7.94      0.86 o 
   4  14   9       43.96       44.35      1.64 o 
  -5  15   9       17.31       19.60      0.95 o 
  -4  15   9        9.79        5.69      0.58 o 
  -3  15   9        0.56       -0.23      0.64 o 
  -2  15   9      548.76      567.97      4.28 o 
  -1  15   9      187.97      195.81      1.95 o 
   0  15   9        5.02        6.82      0.55 o 
   1  15   9       44.07       59.69      1.32 o 
   2  15   9        0.11       -0.10      0.72 o 
   3  15   9        4.74        3.99      0.87 o 
   4  15   9       20.11       23.59      1.29 o 
  -5  16   9        9.36        8.24      0.74 o 
  -4  16   9       20.80       16.40      0.80 o 
  -3  16   9       31.29       31.08      1.03 o 
  -2  16   9       24.14       28.03      0.94 o 
  -1  16   9      144.61      144.31      1.75 o 
   0  16   9      161.73      152.59      1.75 o 
   1  16   9      100.04       81.41      1.42 o 
   2  16   9       50.15       42.82      1.34 o 
   3  16   9       40.73       33.73      1.51 o 
   4  16   9        1.89        1.21      0.93 o 
  -5  17   9        0.41        1.03      0.73 o 
  -4  17   9       30.77       29.79      1.05 o 
  -3  17   9       91.19       77.95      1.56 o 
  -2  17   9        8.64       11.52      0.68 o 
  -1  17   9       76.04       81.55      1.31 o 
   0  17   9      118.89      127.09      1.66 o 
   1  17   9      132.27      122.80      1.66 o 
   2  17   9        8.20        5.17      0.85 o 
   3  17   9        7.59        4.99      0.92 o 
  -4  18   9        8.29        5.67      0.78 o 
  -3  18   9       38.60       42.50      1.31 o 
  -2  18   9        7.65        6.41      0.65 o 
  -1  18   9      158.85      151.60      2.04 o 
   0  18   9      351.97      369.19      3.70 o 
   1  18   9       44.41       56.26      1.25 o 
   2  18   9        0.96        0.49      0.83 o 
   3  18   9        3.91        2.33      0.91 o 
  -4  19   9       39.23       35.74      1.42 o 
  -3  19   9       64.69       64.56      1.56 o 
  -2  19   9       32.59       28.59      1.26 o 
  -1  19   9       67.62       78.38      1.55 o 
   0  19   9        5.75        3.70      0.72 o 
   1  19   9       39.07       34.82      1.10 o 
   2  19   9      239.55      238.92      3.25 o 
   3  19   9       39.76       46.39      1.66 o 
  -4  20   9        0.11        0.67      0.83 o 
  -3  20   9       19.99       21.41      1.53 o 
  -2  20   9       72.16       86.87      1.92 o 
  -1  20   9      101.23      111.07      1.83 o 
   0  20   9        0.42        1.02      0.71 o 
   1  20   9       55.33       52.97      1.48 o 
   2  20   9        2.10        0.55      0.91 o 
   3  20   9       27.50       25.56      1.68 o 
  -3  21   9      134.47      141.00      2.82 o 
  -2  21   9      208.84      226.64      3.53 o 
  -1  21   9        3.16        2.45      0.93 o 
   0  21   9        1.38        1.78      0.73 o 
   1  21   9        9.37        8.76      1.00 o 
   2  21   9        1.66       -0.05      0.92 o 
  -3  22   9       42.37       47.29      1.90 o 
  -2  22   9        0.16       -0.02      1.04 o 
  -1  22   9        3.66        3.11      0.83 o 
   0  22   9        0.01       -0.32      1.02 o 
   1  22   9       36.59       33.97      1.59 o 
   2  22   9        5.04        5.72      1.50 o 
  -2  23   9       25.86       22.91      1.65 o 
  -1  23   9        4.50        4.30      0.88 o 
   0  23   9        7.43        8.31      1.03 o 
   1  23   9        0.07        0.57      1.20 o 
  -6   0  10       15.22        7.61      1.08 o 
  -5   0  10       37.53       39.68      3.06 o 
  -4   0  10      966.68      955.67     10.64 o 
  -3   0  10      309.37      298.23      3.15 o 
  -2   0  10       89.02       87.28      1.35 o 
  -1   0  10      282.76      290.88      2.77 o 
   0   0  10      737.65      762.47      7.52 o 
   1   0  10        7.85        1.27      0.62 o 
   2   0  10     1301.39     1269.68     13.80 o 
   3   0  10      449.76      436.40      5.05 o 
   4   0  10      145.94      123.34      2.98 o 
   5   0  10       11.32        6.80      1.30 o 
  -6   1  10       19.13       16.90      1.05 o 
  -5   1  10       88.85       87.89      2.04 o 
  -4   1  10        3.94        8.74      0.73 o 
  -3   1  10     1040.62     1018.14      6.77 o 
  -2   1  10      277.96      250.99      1.96 o 
  -1   1  10       83.62       85.47      0.84 o 
   0   1  10      528.03      523.07      4.00 o 
   1   1  10      138.16      143.77      1.45 o 
   2   1  10        0.86        1.80      0.49 o 
   3   1  10       96.15       92.32      1.73 o 
   4   1  10        0.43       -0.36      0.80 o 
   5   1  10       14.70       13.57      1.04 o 
  -6   2  10        6.36        4.20      0.68 o 
  -5   2  10       11.96       13.18      1.66 o 
  -4   2  10      102.48       91.31      1.33 o 
  -3   2  10      107.84      100.01      1.58 o 
  -2   2  10      418.61      450.38      3.22 o 
  -1   2  10      159.56      150.87      1.21 o 
   0   2  10        6.97        6.29      0.59 o 
   1   2  10       94.51       90.34      1.21 o 
   2   2  10      212.23      210.68      2.14 o 
   3   2  10       88.12       78.37      1.14 o 
   4   2  10       67.29       63.39      1.63 o 
   5   2  10        0.41        0.32      0.85 o 
  -6   3  10        2.35        2.80      0.78 o 
  -5   3  10      120.86       96.24      1.62 o 
  -4   3  10        0.02        0.74      0.84 o 
  -3   3  10       33.41       30.97      0.92 o 
  -2   3  10      147.40      146.75      1.32 o 
  -1   3  10      668.38      657.74      4.46 o 
   0   3  10     1697.55     1683.02     11.79 o 
   1   3  10      153.22      179.31      2.52 o 
   2   3  10      526.42      544.15      4.47 o 
   3   3  10       13.72       11.93      0.71 o 
   4   3  10       21.59       15.28      1.03 o 
   5   3  10        8.33        8.70      0.98 o 
  -6   4  10       42.57       47.50      1.61 o 
  -5   4  10      381.72      357.75      3.85 o 
  -4   4  10      147.47      160.05      1.85 o 
  -3   4  10        8.97       13.07      0.75 o 
  -2   4  10       28.62       29.00      0.91 o 
  -1   4  10      133.28      128.39      1.51 o 
   0   4  10     1089.16     1137.16      8.14 o 
   1   4  10     3437.99     3447.24     22.35 o 
   2   4  10      178.05      178.38      2.10 o 
   3   4  10      110.91      112.68      1.74 o 
   4   4  10        6.81       11.99      0.96 o 
   5   4  10        4.35        3.00      0.91 o 
  -6   5  10       68.79       75.76      3.40 o 
  -5   5  10       27.86       28.43      1.45 o 
  -4   5  10      174.28      168.08      1.95 o 
  -3   5  10      143.35      156.69      1.30 o 
  -2   5  10      102.98      118.56      1.14 o 
  -1   5  10      131.50      126.69      1.21 o 
   0   5  10      380.91      414.81      3.32 o 
   1   5  10      523.37      472.46      3.34 o 
   2   5  10      140.45      129.67      1.71 o 
   3   5  10        6.50        5.77      0.69 o 
   4   5  10        0.41       -0.46      0.79 o 
   5   5  10        8.47       11.30      1.05 o 
  -6   6  10       18.43       28.73      1.26 o 
  -5   6  10        2.79        3.72      1.15 o 
  -4   6  10      160.80      148.11      2.47 o 
  -3   6  10       19.82       14.82      0.85 o 
  -2   6  10      932.37      990.77      6.37 o 
  -1   6  10      424.34      403.61      3.32 o 
   0   6  10      269.12      267.31      2.20 o 
   1   6  10     3060.80     3050.43     22.90 o 
   2   6  10        0.62       -0.38      0.58 o 
   3   6  10        0.00       -0.61      0.61 o 
   4   6  10       51.72       51.24      1.52 o 
   5   6  10       51.87       51.86      1.63 o 
  -6   7  10        0.85        0.96      0.68 o 
  -5   7  10      106.53      103.31      1.74 o 
  -4   7  10      624.85      587.99      4.98 o 
  -3   7  10       13.89       13.11      0.72 o 
  -2   7  10        3.87        4.71      0.40 o 
  -1   7  10       78.98       83.15      1.23 o 
   0   7  10       39.48       38.31      0.88 o 
   1   7  10        2.27        0.53      1.16 o 
   2   7  10      201.88      201.66      2.30 o 
   3   7  10        6.68        1.35      0.69 o 
   4   7  10       51.10       59.04      1.66 o 
   5   7  10        0.13       -0.98      0.98 o 
  -6   8  10       74.82       73.78      1.44 o 
  -5   8  10        0.93        2.12      0.71 o 
  -4   8  10      235.29      214.80      2.36 o 
  -3   8  10      646.27      654.00      4.79 o 
  -2   8  10       11.57       16.68      0.96 o 
  -1   8  10        3.17       -0.37      0.37 o 
   0   8  10      163.50      171.44      1.60 o 
   1   8  10      206.57      187.22      2.37 o 
   2   8  10      557.17      510.05      4.62 o 
   3   8  10       53.26       47.21      1.44 o 
   4   8  10        4.85        2.77      0.87 o 
   5   8  10       29.53       33.47      1.78 o 
  -6   9  10        4.03        2.74      0.74 o 
  -5   9  10      178.09      167.93      2.12 o 
  -4   9  10       77.83       83.25      0.98 o 
  -3   9  10      770.44      735.77      5.00 o 
  -2   9  10       66.67       52.06      1.33 o 
  -1   9  10      748.87      753.81      7.43 o 
   0   9  10        3.76        2.73      0.45 o 
   1   9  10       11.35       13.04      0.79 o 
   2   9  10      180.89      157.04      2.06 o 
   3   9  10       64.41       63.39      1.61 o 
   4   9  10       37.24       41.39      1.53 o 
   5   9  10       62.01       74.40      2.22 o 
  -6  10  10       16.14       18.41      0.95 o 
  -5  10  10        4.83        3.83      0.46 o 
  -4  10  10       31.95       22.26      0.67 o 
  -3  10  10        1.29        0.80      0.50 o 
  -2  10  10       45.23       41.90      1.00 o 
  -1  10  10     1804.52     1778.10     11.02 o 
   0  10  10      192.72      187.48      1.73 o 
   1  10  10      361.78      358.09      2.97 o 
   2  10  10      136.50      142.49      1.93 o 
   3  10  10       16.96       22.02      1.48 o 
   4  10  10        0.14        0.50      0.86 o 
  -5  11  10       20.44       20.35      0.74 o 
  -4  11  10        9.66        8.68      0.49 o 
  -3  11  10      625.68      638.37      4.47 o 
  -2  11  10      195.45      187.15      1.95 o 
  -1  11  10      154.63      160.85      1.42 o 
   0  11  10       43.24       33.97      0.84 o 
   1  11  10        2.82        2.03      0.56 o 
   2  11  10       81.70       70.09      2.09 o 
   3  11  10      119.58      120.94      2.16 o 
   4  11  10      139.39      160.61      2.92 o 
  -5  12  10        1.42        2.09      0.53 o 
  -4  12  10        2.19        2.16      0.57 o 
  -3  12  10        0.85        1.30      0.48 o 
  -2  12  10      272.67      276.19      2.26 o 
  -1  12  10       66.23       67.06      1.05 o 
   0  12  10      153.52      151.98      1.50 o 
   1  12  10       11.24       10.97      0.68 o 
   2  12  10       14.93       12.17      0.91 o 
   3  12  10       73.81       70.52      1.74 o 
   4  12  10        0.62        4.39      0.95 o 
  -5  13  10        0.86       -0.15      0.54 o 
  -4  13  10       67.09       62.13      1.14 o 
  -3  13  10       17.26       19.56      0.77 o 
  -2  13  10       83.58       85.03      1.17 o 
  -1  13  10       11.37       14.82      0.71 o 
   0  13  10       29.14       26.65      0.78 o 
   1  13  10       58.53       53.82      1.13 o 
   2  13  10       25.82       34.18      1.29 o 
   3  13  10        8.73       12.12      1.17 o 
   4  13  10       26.74       25.53      1.66 o 
  -5  14  10       14.70       18.30      0.89 o 
  -4  14  10        0.22       -0.21      0.56 o 
  -3  14  10       20.80       18.43      0.83 o 
  -2  14  10       21.37       21.70      0.86 o 
  -1  14  10        0.32        1.48      0.53 o 
   0  14  10      114.78       94.63      1.26 o 
   1  14  10       38.34       34.82      1.01 o 
   2  14  10       21.37       16.51      1.01 o 
   3  14  10       15.73       19.09      1.18 o 
   4  14  10       16.43       19.44      1.46 o 
  -5  15  10        4.59        2.85      0.63 o 
  -4  15  10       41.43       44.80      1.13 o 
  -3  15  10        0.98        1.23      0.60 o 
  -2  15  10        3.16        1.12      0.55 o 
  -1  15  10       14.60       12.70      0.67 o 
   0  15  10      512.47      510.83      4.70 o 
   1  15  10        7.33        4.99      0.70 o 
   2  15  10        0.05       -0.41      0.72 o 
   3  15  10       25.79       23.04      1.31 o 
   4  15  10        4.10        4.70      0.99 o 
  -5  16  10        1.61        0.54      0.69 o 
  -4  16  10        6.92        6.69      0.69 o 
  -3  16  10      182.26      199.43      2.43 o 
  -2  16  10        8.37        7.99      0.64 o 
  -1  16  10       64.27       51.18      1.17 o 
   0  16  10       11.62       10.69      0.75 o 
   1  16  10       19.29       12.38      0.95 o 
   2  16  10        1.03       -0.44      0.75 o 
   3  16  10        9.94        9.28      1.02 o 
  -4  17  10       29.50       26.85      1.15 o 
  -3  17  10       22.54       25.84      1.59 o 
  -2  17  10        0.04        0.44      0.57 o 
  -1  17  10      204.33      200.15      2.37 o 
   0  17  10      143.57      137.98      2.09 o 
   1  17  10        0.00       -0.68      0.68 o 
   2  17  10       39.77       44.79      1.51 o 
   3  17  10       38.66       42.57      1.62 o 
  -4  18  10       45.37       40.15      1.46 o 
  -3  18  10       23.62       24.41      1.19 o 
  -2  18  10       23.11       25.88      1.02 o 
  -1  18  10        3.82        2.77      0.67 o 
   0  18  10        0.61        0.35      0.67 o 
   1  18  10       19.85       23.24      1.18 o 
   2  18  10        0.19       -1.11      1.16 o 
   3  18  10       13.54       12.94      1.11 o 
  -4  19  10        1.51        0.54      0.83 o 
  -3  19  10        0.63        2.30      0.88 o 
  -2  19  10       54.77       56.51      1.37 o 
  -1  19  10      103.62       91.11      1.80 o 
   0  19  10       17.45       17.67      1.17 o 
   1  19  10        1.41        0.43      0.96 o 
   2  19  10       36.53       51.59      1.63 o 
  -3  20  10      203.35      209.48      3.71 o 
  -2  20  10       13.30       18.58      4.58 o 
  -1  20  10       79.16       77.87      1.70 o 
   0  20  10       47.70       52.34      1.52 o 
   1  20  10        1.31        1.09      0.98 o 
   2  20  10        0.08       -0.42      0.84 o 
  -3  21  10        0.00        2.35      1.12 o 
  -2  21  10      106.14      109.92      3.42 o 
  -1  21  10        5.09        3.44      0.83 o 
   0  21  10       19.87       23.04      2.16 o 
   1  21  10        0.17       -0.51      1.01 o 
   2  21  10        5.15        3.57      1.19 o 
  -2  22  10       99.86      113.72      2.69 o 
  -1  22  10       12.86       10.55      1.29 o 
   0  22  10       18.35       15.60      1.90 o 
   1  22  10       47.21       49.41      1.99 o 
  -1  23  10        5.24        4.24      1.00 o 
   0  23  10        9.09        8.89      1.29 o 
  -6   1  11        0.41        0.08      0.62 o 
  -5   1  11       22.81       22.00      0.67 o 
  -4   1  11      109.66       99.64      1.32 o 
  -3   1  11        2.21        5.38      0.49 o 
  -2   1  11        7.57        2.61      0.43 o 
  -1   1  11       25.52       32.17      0.93 o 
   0   1  11      582.62      585.76      4.73 o 
   1   1  11        7.26        5.91      1.03 o 
   2   1  11        0.00       -0.45      0.68 o 
   3   1  11       19.56       14.58      0.79 o 
   4   1  11       19.92       19.62      1.12 o 
   5   1  11       61.50       62.45      1.77 o 
  -6   2  11       19.28       13.31      0.85 o 
  -5   2  11        0.12        0.60      0.56 o 
  -4   2  11      349.61      368.68      3.62 o 
  -3   2  11      109.55      100.78      1.51 o 
  -2   2  11      279.28      284.37      2.33 o 
  -1   2  11       45.87       45.95      0.73 o 
   0   2  11      102.85      105.20      2.57 o 
   1   2  11     2320.08     2311.33     16.09 o 
   2   2  11       97.56       92.03      2.06 o 
   3   2  11      103.17       94.66      1.52 o 
   4   2  11       23.23       20.93      1.22 o 
   5   2  11       81.71       80.96      1.95 o 
  -6   3  11        0.10        1.22      0.82 o 
  -5   3  11       14.23       14.50      1.02 o 
  -4   3  11      308.19      298.08      2.82 o 
  -3   3  11        0.46        0.23      0.47 o 
  -2   3  11       38.76       47.69      1.45 o 
  -1   3  11       11.84       13.66      0.66 o 
   0   3  11       43.68       52.44      1.04 o 
   1   3  11     1937.43     1938.04     17.14 o 
   2   3  11       90.60       93.10      1.48 o 
   3   3  11       61.32       64.33      1.40 o 
   4   3  11       39.67       32.73      1.38 o 
   5   3  11       22.91       24.76      1.34 o 
  -6   4  11       14.82       14.88      1.40 o 
  -5   4  11       70.06       76.14      1.61 o 
  -4   4  11       15.65       21.65      1.44 o 
  -3   4  11       72.92       73.37      1.55 o 
  -2   4  11       37.85       34.87      0.64 o 
  -1   4  11       63.80       63.39      0.88 o 
   0   4  11       42.83       44.26      1.22 o 
   1   4  11        8.43        4.86      0.85 o 
   2   4  11      613.38      590.22      5.19 o 
   3   4  11       63.20       73.37      1.38 o 
   4   4  11       86.33       85.88      1.93 o 
   5   4  11        3.96        3.91      0.95 o 
  -6   5  11       18.32       10.84      0.87 o 
  -5   5  11      115.60      106.53      2.07 o 
  -4   5  11      133.47      137.82      1.50 o 
  -3   5  11      280.94      248.02      2.35 o 
  -2   5  11       49.84       47.22      0.88 o 
  -1   5  11      334.04      339.43      2.94 o 
   0   5  11       37.61       37.49      0.93 o 
   1   5  11        0.71       -0.71      0.71 o 
   2   5  11      439.23      445.01      4.13 o 
   3   5  11      106.61       99.74      2.58 o 
   4   5  11      103.05      102.19      2.00 o 
   5   5  11        4.35        3.96      0.94 o 
  -6   6  11        7.96        7.20      0.85 o 
  -5   6  11       25.61       32.38      1.16 o 
  -4   6  11       48.62       52.08      1.01 o 
  -3   6  11      185.51      171.89      1.74 o 
  -2   6  11        9.29        8.00      0.42 o 
  -1   6  11      199.95      211.68      2.12 o 
   0   6  11      293.41      288.18      2.68 o 
   1   6  11        0.19        0.68      0.56 o 
   2   6  11      214.64      208.83      2.36 o 
   3   6  11        0.10       -0.71      0.71 o 
   4   6  11        0.49       -0.83      0.83 o 
   5   6  11       31.66       35.05      1.59 o 
  -6   7  11        2.21        1.95      0.77 o 
  -5   7  11      111.55      114.80      3.56 o 
  -4   7  11        9.81        8.23      0.55 o 
  -3   7  11       53.52       43.01      1.13 o 
  -2   7  11        3.74        0.74      0.45 o 
  -1   7  11      334.80      333.73      3.03 o 
   0   7  11      933.50      914.31      6.55 o 
   1   7  11      297.43      293.65      2.77 o 
   2   7  11       15.81       18.28      1.02 o 
   3   7  11      115.86      114.82      2.15 o 
   4   7  11       50.98       46.01      1.58 o 
  -6   8  11        5.55        2.21      0.75 o 
  -5   8  11        8.87        8.34      0.92 o 
  -4   8  11      480.05      498.05      4.19 o 
  -3   8  11        6.95        9.87      0.57 o 
  -2   8  11       20.35       16.25      1.13 o 
  -1   8  11      350.30      322.72      2.75 o 
   0   8  11       22.36       23.12      0.81 o 
   1   8  11      641.02      680.04      5.46 o 
   2   8  11      321.53      310.61      3.18 o 
   3   8  11       62.23       54.74      1.75 o 
   4   8  11       29.90       31.73      1.50 o 
  -6   9  11       29.76       29.02      1.46 o 
  -5   9  11        6.27        8.73      0.75 o 
  -4   9  11        3.34        4.86      0.49 o 
  -3   9  11        0.00       -0.17      0.96 o 
  -2   9  11      432.41      425.04      3.09 o 
  -1   9  11       28.32       32.08      0.92 o 
   0   9  11        0.25        1.91      0.47 o 
   1   9  11       10.99       10.68      1.37 o 
   2   9  11       57.95       59.51      1.36 o 
   3   9  11      260.08      268.36      3.40 o 
   4   9  11       83.11       89.65      2.02 o 
  -5  10  11       77.54       82.27      1.22 o 
  -4  10  11      138.46      142.91      1.52 o 
  -3  10  11      338.51      337.03      2.65 o 
  -2  10  11       14.37       13.83      1.08 o 
  -1  10  11       26.89       23.60      0.80 o 
   0  10  11       66.99       73.99      1.35 o 
   1  10  11       77.70       76.39      1.38 o 
   2  10  11        0.89        0.46      0.65 o 
   3  10  11        9.78       12.21      0.98 o 
   4  10  11       30.29       31.00      1.52 o 
  -5  11  11        9.47        9.43      0.72 o 
  -4  11  11       66.72       55.61      1.01 o 
  -3  11  11       47.27       40.50      0.90 o 
  -2  11  11      534.72      504.66      3.62 o 
  -1  11  11       19.36       13.50      0.61 o 
   0  11  11       14.06       17.98      0.83 o 
   1  11  11      162.35      163.06      2.08 o 
   2  11  11       22.92       26.65      1.42 o 
   3  11  11        6.67        8.10      1.02 o 
   4  11  11       15.14       16.10      1.15 o 
  -5  12  11       10.04       10.26      0.83 o 
  -4  12  11        3.62        9.24      0.61 o 
  -3  12  11        1.25        2.94      0.53 o 
  -2  12  11      514.21      527.01      3.79 o 
  -1  12  11        0.60        1.93      0.53 o 
   0  12  11       57.02       49.05      0.95 o 
   1  12  11        0.62        2.43      0.64 o 
   2  12  11       71.07       71.96      1.70 o 
   3  12  11       48.15       58.87      3.09 o 
   4  12  11       16.68       21.56      1.29 o 
  -5  13  11        2.95        2.44      0.70 o 
  -4  13  11       19.18       21.15      1.06 o 
  -3  13  11        6.12        4.01      0.59 o 
  -2  13  11       80.34       83.79      1.39 o 
  -1  13  11       35.26       29.87      0.92 o 
   0  13  11       57.51       46.74      1.03 o 
   1  13  11      153.12      135.00      2.04 o 
   2  13  11        2.18        3.20      0.81 o 
   3  13  11        0.52        1.24      1.02 o 
   4  13  11       11.99       11.60      1.28 o 
  -5  14  11        2.79        1.95      0.79 o 
  -4  14  11       15.26       10.15      0.70 o 
  -3  14  11        9.21        5.28      0.63 o 
  -2  14  11      200.53      199.62      2.00 o 
  -1  14  11       57.57       56.89      1.10 o 
   0  14  11      139.18      147.21      2.03 o 
   1  14  11        1.92        4.54      0.70 o 
   2  14  11        0.44       -0.38      0.78 o 
   3  14  11       72.41       81.24      2.48 o 
  -4  15  11        2.98        3.20      0.63 o 
  -3  15  11       29.89       27.21      1.08 o 
  -2  15  11       16.09       17.23      0.87 o 
  -1  15  11        0.43       -0.32      0.59 o 
   0  15  11       18.54       12.30      0.79 o 
   1  15  11       23.33       22.79      1.20 o 
   2  15  11        0.61        2.43      0.95 o 
   3  15  11       48.68       53.60      1.72 o 
  -4  16  11        1.16        0.72      0.65 o 
  -3  16  11        0.45        1.55      0.68 o 
  -2  16  11        5.77        4.22      0.72 o 
  -1  16  11       43.28       36.95      1.09 o 
   0  16  11       14.75       11.95      0.80 o 
   1  16  11       27.96       33.53      1.31 o 
   2  16  11        2.47        2.67      0.83 o 
   3  16  11        9.38       11.55      1.06 o 
  -4  17  11       12.13       15.51      1.01 o 
  -3  17  11       74.62       72.75      1.58 o 
  -2  17  11      110.83      110.80      1.92 o 
  -1  17  11       51.98       57.62      1.61 o 
   0  17  11       62.84       75.56      1.48 o 
   1  17  11       27.40       24.49      1.63 o 
   2  17  11        6.48        6.78      0.92 o 
   3  17  11        2.41        5.29      1.01 o 
  -4  18  11        0.21        0.66      0.82 o 
  -3  18  11        1.05        0.62      1.07 o 
  -2  18  11      176.16      202.31      2.72 o 
  -1  18  11      174.75      177.01      2.41 o 
   0  18  11       15.02       16.10      1.01 o 
   1  18  11        7.04        6.58      1.10 o 
   2  18  11       10.94       13.14      1.05 o 
  -3  19  11       73.09       77.05      1.89 o 
  -2  19  11      434.12      444.84      6.08 o 
  -1  19  11       35.60       37.06      1.40 o 
   0  19  11       11.71       12.08      1.05 o 
   1  19  11       49.62       51.19      1.86 o 
   2  19  11       14.99       16.34      1.36 o 
  -3  20  11       58.90       67.02      2.46 o 
  -2  20  11      129.49      141.95      2.94 o 
  -1  20  11        1.47        3.72      0.84 o 
   0  20  11        0.02        1.90      0.90 o 
   1  20  11       84.18       76.25      2.22 o 
  -2  21  11        9.56       12.51      2.93 o 
  -1  21  11       17.53       18.67      1.22 o 
   0  21  11       77.17       84.22      3.18 o 
   1  21  11       25.04       23.64      1.68 o 
  -1  22  11       17.32       19.53      2.27 o 
   0  22  11       18.72       24.15      1.65 o 
  -6   0  12       23.99       23.83      1.81 o 
  -5   0  12      325.57      305.92      4.82 o 
  -4   0  12       14.57        7.74      0.77 o 
  -3   0  12       15.47       14.64      1.74 o 
  -2   0  12        0.01        0.88      0.78 o 
  -1   0  12        7.38        5.66      0.63 o 
   0   0  12      216.77      216.97      3.06 o 
   1   0  12        6.76        5.71      1.31 o 
   2   0  12      437.82      455.32      6.81 o 
   3   0  12      266.73      262.01      4.68 o 
   4   0  12       40.59       37.09      2.08 o 
  -6   1  12        1.13        1.16      0.47 o 
  -5   1  12      120.84      128.10      2.42 o 
  -4   1  12       27.98       43.68      1.24 o 
  -3   1  12       45.70       37.77      0.97 o 
  -2   1  12       61.87       56.71      1.21 o 
  -1   1  12      239.94      250.16      2.25 o 
   0   1  12       22.37       20.39      0.86 o 
   1   1  12      661.27      649.65      7.68 o 
   2   1  12        0.77       -0.23      0.72 o 
   3   1  12        9.18        4.56      0.84 o 
   4   1  12       26.20       30.75      1.39 o 
  -6   2  12       35.40       34.10      2.13 o 
  -5   2  12        5.26        5.26      0.81 o 
  -4   2  12       20.66       23.10      0.83 o 
  -3   2  12       25.68       21.79      0.88 o 
  -2   2  12      367.20      376.17      3.95 o 
  -1   2  12       97.09       99.23      1.22 o 
   0   2  12      130.16      132.03      1.59 o 
   1   2  12        7.55       12.78      1.24 o 
   2   2  12       58.26       56.97      1.27 o 
   3   2  12        0.05       -0.80      0.80 o 
   4   2  12        0.09       -0.88      0.88 o 
  -6   3  12        3.45        6.13      0.92 o 
  -5   3  12       12.17       14.08      1.01 o 
  -4   3  12        0.02        0.71      0.48 o 
  -3   3  12      381.88      385.90      3.94 o 
  -2   3  12       28.57       33.72      1.06 o 
  -1   3  12       66.58       70.50      1.03 o 
   0   3  12      236.73      177.14      1.91 o 
   1   3  12       48.94       41.09      1.33 o 
   2   3  12      235.32      261.75      2.80 o 
   3   3  12       48.81       37.78      1.37 o 
   4   3  12      119.01      128.05      2.33 o 
  -6   4  12       10.04       16.63      1.59 o 
  -5   4  12       12.75       12.50      0.89 o 
  -4   4  12       47.34       41.36      1.92 o 
  -3   4  12       10.70       12.02      0.74 o 
  -2   4  12       85.04       78.33      1.40 o 
  -1   4  12      235.15      204.03      2.72 o 
   0   4  12      294.15      330.10      2.98 o 
   1   4  12        0.05       -0.60      0.60 o 
   2   4  12       24.72       26.36      1.05 o 
   3   4  12        0.76        0.39      0.79 o 
   4   4  12       25.48       24.74      1.33 o 
  -6   5  12        0.10        1.53      0.95 o 
  -5   5  12        0.46        0.71      0.71 o 
  -4   5  12      180.08      201.87      2.10 o 
  -3   5  12       31.39       20.97      0.93 o 
  -2   5  12       65.85       58.68      1.25 o 
  -1   5  12      194.80      169.59      1.99 o 
   0   5  12      219.34      197.80      2.07 o 
   1   5  12      351.69      350.62      3.40 o 
   2   5  12       30.85       31.32      1.10 o 
   3   5  12        1.73       -0.36      0.81 o 
   4   5  12        0.96       -0.87      0.87 o 
  -6   6  12       15.50       11.98      1.20 o 
  -5   6  12        3.23        0.98      0.70 o 
  -4   6  12       44.34       37.67      0.84 o 
  -3   6  12        2.00        0.64      0.52 o 
  -2   6  12       15.20       12.17      0.69 o 
  -1   6  12        0.23        0.25      0.64 o 
   0   6  12      554.37      574.76      4.75 o 
   1   6  12      142.74      154.44      1.97 o 
   2   6  12        0.40       -0.60      0.60 o 
   3   6  12       12.06        8.12      0.89 o 
   4   6  12        0.00       -0.64      0.87 o 
  -5   7  12       54.53       48.30      1.34 o 
  -4   7  12        0.03       -0.13      0.49 o 
  -3   7  12       21.18       25.01      0.91 o 
  -2   7  12       31.35       31.87      1.24 o 
  -1   7  12       45.86       43.30      1.03 o 
   0   7  12       48.49       62.49      1.09 o 
   1   7  12      129.63      136.50      1.84 o 
   2   7  12      247.71      239.45      2.68 o 
   3   7  12       37.73       43.91      1.50 o 
   4   7  12        5.79        4.92      1.01 o 
  -5   8  12        0.60        3.15      0.79 o 
  -4   8  12      104.57       98.25      1.29 o 
  -3   8  12       52.38       55.79      1.05 o 
  -2   8  12       14.44        6.53      0.68 o 
  -1   8  12       72.96       76.76      1.18 o 
   0   8  12       86.89       82.87      1.26 o 
   1   8  12       21.48       11.79      0.76 o 
   2   8  12        3.25        3.03      0.70 o 
   3   8  12        1.70        1.37      0.85 o 
   4   8  12       72.98       72.57      1.88 o 
  -5   9  12       23.03       25.05      1.18 o 
  -4   9  12       52.43       58.93      1.06 o 
  -3   9  12      103.99       99.19      1.38 o 
  -2   9  12      337.63      347.75      3.07 o 
  -1   9  12       76.80       70.24      1.17 o 
   0   9  12       44.49       53.34      1.02 o 
   1   9  12      211.95      182.12      4.97 o 
   2   9  12      241.80      244.06      2.74 o 
   3   9  12      101.97      106.89      2.10 o 
   4   9  12       57.58       64.42      1.80 o 
  -5  10  12       10.81       10.59      0.74 o 
  -4  10  12       32.70       29.27      0.84 o 
  -3  10  12       12.14       15.38      0.71 o 
  -2  10  12      570.56      577.53      4.39 o 
  -1  10  12       44.84       42.73      1.08 o 
   0  10  12        0.11        0.88      0.50 o 
   1  10  12      223.44      228.44      2.59 o 
   2  10  12       83.63       84.44      1.70 o 
   3  10  12       67.31       60.01      1.73 o 
   4  10  12       15.00       15.12      1.16 o 
  -5  11  12       10.41       13.30      0.86 o 
  -4  11  12        5.94        4.76      0.56 o 
  -3  11  12       18.53       15.39      0.74 o 
  -2  11  12      888.10      905.15      6.51 o 
  -1  11  12        3.86        2.32      0.58 o 
   0  11  12       32.62       32.50      1.05 o 
   1  11  12       83.77       87.50      1.57 o 
   2  11  12        5.37        7.15      0.86 o 
   3  11  12      147.65      161.37      2.62 o 
   4  11  12        0.95        0.74      0.94 o 
  -5  12  12       23.47       27.33      1.22 o 
  -4  12  12       77.04       81.32      1.34 o 
  -3  12  12        2.66        1.59      0.60 o 
  -2  12  12       21.41       22.61      0.99 o 
  -1  12  12       93.01       87.00      1.34 o 
   0  12  12       87.42       85.74      1.56 o 
   1  12  12      149.14      149.67      2.02 o 
   2  12  12        6.82        8.85      0.93 o 
   3  12  12        2.87        2.40      1.03 o 
  -5  13  12       10.32       10.44      0.90 o 
  -4  13  12       10.77       10.89      0.70 o 
  -3  13  12       12.49       10.23      0.71 o 
  -2  13  12       24.88       24.89      1.02 o 
  -1  13  12       34.36       36.00      0.99 o 
   0  13  12      211.98      216.91      2.59 o 
   1  13  12        0.68        0.32      0.65 o 
   2  13  12        6.48        5.22      0.88 o 
   3  13  12        0.06       -0.05      0.84 o 
  -4  14  12       10.73        7.95      0.83 o 
  -3  14  12        5.06        3.24      0.66 o 
  -2  14  12       18.11       19.93      0.98 o 
  -1  14  12       12.33       11.77      0.73 o 
   0  14  12       48.79       46.10      1.28 o 
   1  14  12       10.83        7.18      0.75 o 
   2  14  12        0.00        0.38      0.81 o 
   3  14  12       18.26       20.25      1.23 o 
  -4  15  12        2.92        1.88      0.83 o 
  -3  15  12        3.39        2.18      0.68 o 
  -2  15  12       62.52       62.90      1.48 o 
  -1  15  12        1.00       -0.61      0.65 o 
   0  15  12       34.78       28.08      1.30 o 
   1  15  12       72.03       70.76      1.76 o 
   2  15  12       43.17       45.37      1.54 o 
   3  15  12       13.64       13.23      1.14 o 
  -4  16  12       36.35       41.14      1.42 o 
  -3  16  12       67.58       72.78      1.87 o 
  -2  16  12       41.60       42.59      1.37 o 
  -1  16  12        0.64        0.41      0.73 o 
   0  16  12       17.96       14.93      1.00 o 
   1  16  12       22.45       17.11      1.28 o 
   2  16  12       71.45       79.84      1.90 o 
  -3  17  12       12.22       13.31      1.03 o 
  -2  17  12        6.22        6.23      0.88 o 
  -1  17  12        1.17        1.13      0.77 o 
   0  17  12       84.19       86.74      2.33 o 
   1  17  12        7.42        5.93      1.08 o 
   2  17  12      120.28      127.07      2.76 o 
  -3  18  12        3.36        1.55      0.92 o 
  -2  18  12       20.19       24.44      3.02 o 
  -1  18  12      131.91      143.12      2.19 o 
   0  18  12       27.92       26.12      1.63 o 
   1  18  12        8.11        8.40      1.18 o 
   2  18  12       30.80       32.33      1.86 o 
  -3  19  12        4.84        6.33      2.16 o 
  -2  19  12        0.02        0.77      1.73 o 
  -1  19  12       14.49       17.63      1.47 o 
   0  19  12       23.61       18.10      1.35 o 
   1  19  12       16.50       17.08      1.36 o 
  -2  20  12        0.03        0.31      1.10 o 
  -1  20  12        0.66        1.07      1.06 o 
   0  20  12        1.22        2.64      1.06 o 
   1  20  12       83.19       94.46      2.51 o 
  -1  21  12        6.93       10.71      2.88 o 
  -5   1  13        1.63       -0.15      0.61 o 
  -4   1  13       16.89       15.63      0.88 o 
  -3   1  13        0.06       -0.38      0.54 o 
  -2   1  13      114.06      124.23      1.87 o 
  -1   1  13     1112.55     1140.62      9.58 o 
   0   1  13       17.20       19.16      0.86 o 
   1   1  13        4.12        5.28      0.73 o 
   2   1  13       75.05       73.57      1.66 o 
   3   1  13       74.26       72.28      1.78 o 
   4   1  13        0.20       -0.86      0.86 o 
  -5   2  13      102.83      100.93      1.51 o 
  -4   2  13      188.67      195.33      2.28 o 
  -3   2  13        9.52        8.36      1.17 o 
  -2   2  13      411.38      459.79      4.77 o 
  -1   2  13       50.32       45.57      1.15 o 
   0   2  13       18.19       20.07      0.84 o 
   1   2  13        0.53        0.91      0.66 o 
   2   2  13       36.85       35.16      1.15 o 
   3   2  13        4.50        4.38      0.88 o 
   4   2  13       11.73       14.39      1.08 o 
  -5   3  13       29.19       30.87      0.98 o 
  -4   3  13      240.15      250.06      2.77 o 
  -3   3  13      188.19      192.69      2.33 o 
  -2   3  13      247.06      236.35      2.83 o 
  -1   3  13        1.24       -0.25      0.53 o 
   0   3  13      250.90      277.22      2.66 o 
   1   3  13       16.02       15.52      0.93 o 
   2   3  13        0.03       -0.18      0.63 o 
   3   3  13        0.81        0.34      0.83 o 
   4   3  13       80.49       82.54      1.95 o 
  -5   4  13        5.01        5.79      0.77 o 
  -4   4  13       75.97       73.90      1.30 o 
  -3   4  13        0.01        0.39      0.74 o 
  -2   4  13      111.56      115.45      1.81 o 
  -1   4  13       61.80       57.80      1.21 o 
   0   4  13       44.65       45.46      1.07 o 
   1   4  13        8.06        5.88      0.75 o 
   2   4  13       16.33       14.26      0.83 o 
   3   4  13       94.90       95.73      1.95 o 
   4   4  13        1.00        0.23      0.86 o 
  -5   5  13        0.24       -0.73      0.73 o 
  -4   5  13        2.73        1.33      0.52 o 
  -3   5  13      285.71      290.63      3.23 o 
  -2   5  13        0.00       -0.75      0.75 o 
  -1   5  13       19.21       27.29      1.01 o 
   0   5  13       29.55       30.88      1.02 o 
   1   5  13       13.85       10.39      0.80 o 
   2   5  13        5.04        0.79      0.65 o 
   3   5  13       52.04       47.32      1.55 o 
   4   5  13        4.57        3.02      0.95 o 
  -5   6  13       13.91       12.84      0.95 o 
  -4   6  13        2.40        1.25      0.53 o 
  -3   6  13        4.33        2.02      0.63 o 
  -2   6  13        0.29       -0.55      0.65 o 
  -1   6  13      122.00      113.28      1.65 o 
   0   6  13       20.34       20.18      0.94 o 
   1   6  13        0.17        0.11      0.62 o 
   2   6  13      120.48      127.67      1.85 o 
   3   6  13        2.14        0.92      0.85 o 
   4   6  13       11.22       11.93      1.11 o 
  -5   7  13       23.70       15.28      1.09 o 
  -4   7  13       57.03       52.89      1.25 o 
  -3   7  13      100.72      102.81      1.58 o 
  -2   7  13       88.10       87.36      1.53 o 
  -1   7  13      477.89      492.48      4.62 o 
   0   7  13       38.12       41.39      1.03 o 
   1   7  13       27.06       32.50      1.14 o 
   2   7  13       57.42       49.31      1.33 o 
   3   7  13      134.09      128.02      2.27 o 
   4   7  13        0.80        0.23      0.92 o 
  -5   8  13      194.97      189.89      2.77 o 
  -4   8  13       51.00       56.15      1.24 o 
  -3   8  13       99.00       98.09      1.45 o 
  -2   8  13       49.02       59.73      1.36 o 
  -1   8  13        1.87       -0.60      0.65 o 
   0   8  13       16.80       11.70      0.78 o 
   1   8  13       57.71       62.39      1.36 o 
   2   8  13        0.20        0.47      0.68 o 
   3   8  13       55.75       54.42      1.67 o 
   4   8  13        0.15        0.10      0.90 o 
  -5   9  13       38.36       48.34      1.38 o 
  -4   9  13        2.97        2.83      0.64 o 
  -3   9  13       12.66       10.19      0.68 o 
  -2   9  13        0.42       -0.68      0.68 o 
  -1   9  13       46.48       46.10      1.14 o 
   0   9  13        2.60        0.65      0.65 o 
   1   9  13       11.12        8.80      0.89 o 
   2   9  13        1.05        4.33      0.73 o 
   3   9  13        1.71        1.54      0.90 o 
  -5  10  13       69.63       68.49      1.63 o 
  -4  10  13        3.18        6.30      0.69 o 
  -3  10  13       10.55       12.37      0.67 o 
  -2  10  13        4.35        2.05      0.67 o 
  -1  10  13      317.65      337.44      3.18 o 
   0  10  13        1.24        2.97      0.76 o 
   1  10  13      251.26      249.98      3.39 o 
   2  10  13       36.45       34.08      1.25 o 
   3  10  13       43.73       52.01      1.66 o 
  -5  11  13       11.64       15.30      1.00 o 
  -4  11  13        0.38       -0.05      0.67 o 
  -3  11  13       31.32       23.96      0.95 o 
  -2  11  13       97.78      108.31      1.64 o 
  -1  11  13      569.06      618.97      5.22 o 
   0  11  13      122.15      132.75      1.94 o 
   1  11  13       54.01       54.51      1.36 o 
   2  11  13       70.49       62.41      2.67 o 
   3  11  13        0.65       -0.55      0.87 o 
  -4  12  13        5.27        3.33      0.73 o 
  -3  12  13        2.20        1.20      0.62 o 
  -2  12  13        3.03        4.28      0.67 o 
  -1  12  13       83.12       89.95      1.42 o 
   0  12  13      133.60      124.06      1.90 o 
   1  12  13        0.01        0.91      0.81 o 
   2  12  13        3.16        4.70      0.89 o 
   3  12  13        1.76        1.58      0.91 o 
  -4  13  13        0.27       -0.03      0.78 o 
  -3  13  13       23.00       18.72      0.94 o 
  -2  13  13      158.61      150.49      2.01 o 
  -1  13  13        1.80        2.20      0.68 o 
   0  13  13        5.63        6.89      0.90 o 
   1  13  13       28.05       33.74      1.36 o 
   2  13  13        0.03       -0.35      0.82 o 
   3  13  13       42.65       41.90      1.66 o 
  -4  14  13       14.92       16.07      1.14 o 
  -3  14  13       83.62       76.06      1.45 o 
  -2  14  13      126.59      145.20      1.98 o 
  -1  14  13       52.52       53.37      1.59 o 
   0  14  13       30.75       30.85      1.36 o 
   1  14  13       17.15       14.15      1.02 o 
   2  14  13       19.96       17.68      1.35 o 
  -4  15  13        0.72        2.26      0.88 o 
  -3  15  13       13.57       15.85      1.10 o 
  -2  15  13       28.28       29.07      1.27 o 
  -1  15  13       29.62       30.03      1.43 o 
   0  15  13        1.93        2.74      0.88 o 
   1  15  13       15.68       16.24      1.09 o 
   2  15  13       25.00       27.98      1.92 o 
  -3  16  13       45.51       48.75      1.58 o 
  -2  16  13        8.34        6.51      1.10 o 
  -1  16  13       28.85       29.87      1.68 o 
   0  16  13       36.51       40.08      1.50 o 
   1  16  13        0.09        0.02      1.01 o 
   2  16  13       52.66       63.32      2.17 o 
  -3  17  13       62.79       69.35      1.83 o 
  -2  17  13       44.84       54.92      3.32 o 
  -1  17  13       10.06       10.25      1.63 o 
   0  17  13        4.97        2.41      0.88 o 
   1  17  13        0.21        0.28      1.00 o 
  -2  18  13      102.74      114.69      5.84 o 
  -1  18  13        9.86       12.37      1.72 o 
   0  18  13       10.91       10.42      1.18 o 
   1  18  13        1.81        2.66      1.09 o 
  -2  19  13       34.09       35.21      2.25 o 
  -1  19  13        8.21        9.01      1.21 o 
   0  19  13       12.45       10.23      1.23 o 
  -5   0  14       41.02       33.49      2.18 o 
  -4   0  14      197.57      211.08      3.54 o 
  -3   0  14       82.05       85.02      2.18 o 
  -2   0  14       20.51       27.01      1.74 o 
  -1   0  14       23.24       15.79      1.48 o 
   0   0  14        2.73        1.25      1.08 o 
   1   0  14        8.48       10.72      1.21 o 
   2   0  14      123.21      131.78      6.12 o 
   3   0  14       94.88       94.90      4.05 o 
   4   0  14       15.93       21.76      2.44 o 
  -5   1  14       33.59       37.41      1.57 o 
  -4   1  14       15.54       20.27      1.01 o 
  -3   1  14        0.12       -0.47      0.62 o 
  -2   1  14      316.25      335.02      3.78 o 
  -1   1  14       89.20      101.94      1.87 o 
   0   1  14      394.67      401.14      5.02 o 
   1   1  14       18.72       20.64      1.15 o 
   2   1  14        0.03       -0.63      0.63 o 
   3   1  14       27.41       22.89      1.32 o 
   4   1  14        0.49        0.89      1.13 o 
  -5   2  14        2.11        4.21      0.73 o 
  -4   2  14        1.65        1.23      0.62 o 
  -3   2  14       82.62       83.60      2.01 o 
  -2   2  14      107.63      100.67      1.79 o 
  -1   2  14      151.22      140.17      2.26 o 
   0   2  14      222.37      189.91      2.24 o 
   1   2  14      136.01      136.31      2.34 o 
   2   2  14        0.75       -0.66      0.66 o 
   3   2  14        2.21        1.54      0.89 o 
  -5   3  14        4.14        2.33      0.72 o 
  -4   3  14       11.39        5.49      0.79 o 
  -3   3  14      379.83      406.00      4.30 o 
  -2   3  14       12.37       10.35      0.82 o 
  -1   3  14      303.70      266.38      3.31 o 
   0   3  14       62.48       57.53      1.28 o 
   1   3  14      188.10      213.98      2.80 o 
   2   3  14        0.62        0.07      0.66 o 
   3   3  14        0.58       -0.83      0.83 o 
  -5   4  14       12.83       17.44      1.70 o 
  -4   4  14       31.82       29.23      1.06 o 
  -3   4  14      145.77      141.21      2.02 o 
  -2   4  14        1.56        2.54      0.72 o 
  -1   4  14      498.29      473.22      5.13 o 
   0   4  14        0.04       -0.71      0.71 o 
   1   4  14       12.84        8.85      0.85 o 
   2   4  14       49.53       51.18      1.33 o 
   3   4  14        0.16       -0.42      0.83 o 
  -5   5  14       98.29      103.70      2.93 o 
  -4   5  14       18.70       14.45      1.11 o 
  -3   5  14       12.02       11.32      0.78 o 
  -2   5  14       89.99       90.21      1.70 o 
  -1   5  14      104.30      101.16      1.92 o 
   0   5  14       31.56       37.17      1.45 o 
   1   5  14        6.56        6.07      0.71 o 
   2   5  14       44.25       44.92      1.29 o 
   3   5  14       19.36       17.59      1.13 o 
  -5   6  14      104.13      107.12      2.23 o 
  -4   6  14       48.92       45.88      1.34 o 
  -3   6  14       17.83       22.75      1.11 o 
  -2   6  14        9.36        8.59      0.83 o 
  -1   6  14        7.74        3.16      0.83 o 
   0   6  14      167.95      203.70      3.06 o 
   1   6  14       25.24       20.97      1.03 o 
   2   6  14       33.44       30.92      1.16 o 
   3   6  14       22.93       19.84      1.23 o 
  -5   7  14       58.82       54.73      1.83 o 
  -4   7  14       43.25       51.66      1.40 o 
  -3   7  14       40.53       37.74      1.25 o 
  -2   7  14       23.15       17.05      0.98 o 
  -1   7  14      113.44       85.88      2.03 o 
   0   7  14      150.07      146.82      2.23 o 
   1   7  14       10.63       13.53      0.84 o 
   2   7  14       24.71       24.89      1.13 o 
   3   7  14       30.36       25.75      1.42 o 
  -5   8  14        0.10       -0.06      0.74 o 
  -4   8  14       49.65       47.08      1.39 o 
  -3   8  14      178.28      177.39      2.25 o 
  -2   8  14        6.06        2.39      0.78 o 
  -1   8  14      135.23      138.92      2.24 o 
   0   8  14       36.05       31.13      1.25 o 
   1   8  14       67.45       75.43      1.52 o 
   2   8  14       89.71       91.14      1.68 o 
   3   8  14       80.39       83.08      1.95 o 
  -5   9  14        5.49        6.76      2.97 o 
  -4   9  14        0.10        0.40      0.70 o 
  -3   9  14       38.90       41.99      1.16 o 
  -2   9  14      418.14      429.80      4.28 o 
  -1   9  14       44.14       43.69      1.50 o 
   0   9  14       90.14       80.31      1.74 o 
   1   9  14       76.29       86.30      1.84 o 
   2   9  14       51.35       52.36      1.39 o 
   3   9  14        0.15        0.53      0.89 o 
  -4  10  14        2.68        1.67      0.77 o 
  -3  10  14        5.33        8.91      0.79 o 
  -2  10  14       77.05       72.11      1.53 o 
  -1  10  14       47.95       54.69      1.59 o 
   0  10  14        0.45        2.03      0.80 o 
   1  10  14       20.07       20.71      1.23 o 
   2  10  14       11.86       10.51      0.97 o 
   3  10  14       11.62       11.20      1.10 o 
  -4  11  14        3.08        0.54      0.78 o 
  -3  11  14      189.53      188.19      2.22 o 
  -2  11  14      164.49      185.56      2.26 o 
  -1  11  14        9.92       10.01      0.90 o 
   0  11  14       98.91       98.41      1.92 o 
   1  11  14       29.41       33.49      1.39 o 
   2  11  14        4.87        3.53      0.91 o 
   3  11  14       27.37       25.11      1.45 o 
  -4  12  14       44.26       40.51      1.45 o 
  -3  12  14        0.10        0.55      0.67 o 
  -2  12  14       15.21       12.85      0.86 o 
  -1  12  14        0.32        2.48      0.89 o 
   0  12  14       18.55       16.78      1.09 o 
   1  12  14      104.42      114.94      2.14 o 
   2  12  14       36.62       39.02      1.51 o 
  -4  13  14        0.27        0.80      0.85 o 
  -3  13  14        6.72        5.41      0.78 o 
  -2  13  14        7.14        5.74      0.78 o 
  -1  13  14      183.70      171.42      2.86 o 
   0  13  14       15.14       15.30      1.05 o 
   1  13  14        1.77        2.79      0.88 o 
   2  13  14       77.95       77.53      2.27 o 
  -3  14  14        7.40        4.12      0.79 o 
  -2  14  14       40.18       43.31      1.40 o 
  -1  14  14       44.22       40.25      1.58 o 
   0  14  14       40.54       48.26      1.58 o 
   1  14  14       32.22       31.53      1.45 o 
   2  14  14      106.32      113.60      2.68 o 
  -3  15  14       37.38       42.99      1.54 o 
  -2  15  14        0.13        0.64      1.00 o 
  -1  15  14        2.74        4.01      0.96 o 
   0  15  14       10.07        5.96      0.96 o 
   1  15  14       35.34       32.35      1.50 o 
  -3  16  14        0.52       -0.29      0.87 o 
  -2  16  14        0.03       -0.79      1.05 o 
  -1  16  14        8.48        7.61      1.40 o 
   0  16  14        0.77        1.82      1.06 o 
   1  16  14       48.56       61.76      2.05 o 
  -2  17  14       72.17       83.85      2.81 o 
  -1  17  14       64.47       74.59      2.77 o 
   0  17  14       77.40       86.42      2.87 o 
  -1  18  14       18.91       18.43      2.03 o 
  -5   1  15       42.59       36.84      3.13 o 
  -4   1  15        6.01        7.08      0.74 o 
  -3   1  15      139.21      140.72      2.10 o 
  -2   1  15      127.03      133.04      2.13 o 
  -1   1  15       15.85       18.46      1.15 o 
   0   1  15       69.19       70.00      2.29 o 
   1   1  15      117.85      114.95      1.98 o 
   2   1  15       35.55       36.49      1.92 o 
   3   1  15        1.94        2.86      0.96 o 
  -5   2  15       54.24       47.23      1.47 o 
  -4   2  15       42.39       53.44      1.73 o 
  -3   2  15       97.34      100.85      1.78 o 
  -2   2  15        0.71       -0.32      0.80 o 
  -1   2  15       36.01       42.92      1.47 o 
   0   2  15        3.68        2.91      1.52 o 
   1   2  15       14.62       12.09      0.93 o 
   2   2  15      133.40      142.16      2.35 o 
   3   2  15       44.92       41.74      1.59 o 
  -5   3  15       24.58       24.86      1.27 o 
  -4   3  15        1.34       -0.62      1.12 o 
  -3   3  15       24.90       21.77      1.13 o 
  -2   3  15       66.26       75.77      1.66 o 
  -1   3  15        2.03        1.67      0.89 o 
   0   3  15      135.27      129.61      3.04 o 
   1   3  15      139.38      132.90      2.19 o 
   2   3  15       51.80       48.36      2.43 o 
   3   3  15       83.22       94.76      2.15 o 
  -5   4  15       14.91       14.41      1.10 o 
  -4   4  15      210.40      240.17      3.45 o 
  -3   4  15       11.59       11.98      0.84 o 
  -2   4  15      234.73      231.89      2.98 o 
  -1   4  15        7.89        3.39      0.95 o 
   0   4  15      121.52      122.24      3.90 o 
   1   4  15       53.38       44.04      1.44 o 
   2   4  15        0.08       -0.23      0.83 o 
   3   4  15        7.22        7.24      0.99 o 
  -5   5  15        0.47        0.71      0.77 o 
  -4   5  15      400.92      390.11      4.99 o 
  -3   5  15        2.00        2.53      0.71 o 
  -2   5  15       11.83       17.29      1.39 o 
  -1   5  15       39.03       32.17      1.54 o 
   0   5  15        5.24        4.71      1.23 o 
   1   5  15      125.48      116.59      2.05 o 
   2   5  15      126.07      129.75      2.79 o 
   3   5  15        1.32       -0.62      0.89 o 
  -4   6  15        0.77        1.99      0.75 o 
  -3   6  15       61.58       53.55      1.42 o 
  -2   6  15        3.95        2.25      0.79 o 
  -1   6  15        3.24       -1.36      1.42 o 
   0   6  15       39.10       37.11      1.67 o 
   1   6  15      153.70      154.05      2.40 o 
   2   6  15        8.61       10.15      1.00 o 
   3   6  15       18.66       14.48      1.14 o 
  -4   7  15        0.07       -0.28      0.74 o 
  -3   7  15       14.99        9.63      0.82 o 
  -2   7  15        9.36        7.11      1.11 o 
  -1   7  15       99.60      102.56      2.24 o 
   0   7  15       19.45       14.80      1.98 o 
   1   7  15       26.61       28.79      1.37 o 
   2   7  15        0.36        0.33      0.85 o 
   3   7  15        6.10        3.70      0.98 o 
  -4   8  15        3.99        2.30      0.78 o 
  -3   8  15        0.03       -0.52      0.77 o 
  -2   8  15        2.60        1.00      1.47 o 
  -1   8  15        3.27        1.49      0.84 o 
   0   8  15       46.91       43.46      1.73 o 
   1   8  15       46.71       53.16      1.57 o 
   2   8  15       28.97       26.10      1.65 o 
  -4   9  15        9.71       10.82      1.00 o 
  -3   9  15        3.47        2.77      0.70 o 
  -2   9  15        0.01       -0.68      0.78 o 
  -1   9  15        2.59        0.26      0.93 o 
   0   9  15       24.69       31.65      1.73 o 
   1   9  15       89.67       82.07      1.83 o 
   2   9  15       26.68       32.85      1.74 o 
  -4  10  15       26.35       24.91      1.32 o 
  -3  10  15        0.19       -0.67      0.67 o 
  -2  10  15       10.19        8.10      0.93 o 
  -1  10  15        0.23        0.15      0.99 o 
   0  10  15      292.62      328.24      4.54 o 
   1  10  15        8.45       10.80      1.00 o 
   2  10  15       72.89       81.76      2.25 o 
  -4  11  15       32.24       35.72      1.47 o 
  -3  11  15        0.05        0.01      0.70 o 
  -2  11  15       78.03       85.20      1.59 o 
  -1  11  15        1.91        2.18      1.06 o 
   0  11  15       50.79       52.70      1.89 o 
   1  11  15       54.58       43.26      1.55 o 
   2  11  15        3.21        2.43      1.11 o 
  -3  12  15        2.42        4.14      0.80 o 
  -2  12  15       56.41       54.00      1.65 o 
  -1  12  15      477.09      517.90      6.98 o 
   0  12  15       12.92       16.55      2.02 o 
   1  12  15        7.71        8.69      1.01 o 
   2  12  15        1.75        0.70      1.06 o 
  -3  13  15       10.52       10.80      0.88 o 
  -2  13  15        5.28        5.08      1.11 o 
  -1  13  15       70.77       84.74      2.27 o 
   0  13  15       23.06       28.77      1.63 o 
   1  13  15        7.59        9.27      1.02 o 
  -3  14  15        7.38        7.97      0.97 o 
  -2  14  15        2.84        2.61      1.09 o 
  -1  14  15        3.81        5.29      1.31 o 
   0  14  15        0.92        1.51      1.28 o 
   1  14  15        7.25       10.15      1.04 o 
  -2  15  15       23.20       27.04      1.69 o 
  -1  15  15        9.90        5.17      1.39 o 
   0  15  15       18.41       17.91      1.65 o 
  -1  16  15       96.80      104.93      3.04 o 
   0  16  15        4.14        4.78      1.39 o 
  -4   0  16       39.97       45.45      1.96 o 
  -3   0  16        3.42        1.57      1.04 o 
  -2   0  16        0.49       -1.04      1.04 o 
  -1   0  16        9.24       11.36      1.80 o 
   0   0  16      181.27      176.56      5.19 o 
   1   0  16       98.25      123.54      4.36 o 
   2   0  16       91.82      102.86      7.29 o 
  -4   1  16      144.97      164.97      2.31 o 
  -3   1  16        1.50        0.65      0.72 o 
  -2   1  16       10.09        8.99      0.87 o 
  -1   1  16       14.38       13.86      1.34 o 
   0   1  16        0.05       -0.95      1.12 o 
   1   1  16       12.22       10.23      1.43 o 
   2   1  16       71.00       65.17      1.92 o 
  -4   2  16        5.48        5.28      0.93 o 
  -3   2  16       22.67       16.33      1.06 o 
  -2   2  16        8.65        9.92      0.89 o 
  -1   2  16      163.03      145.69      3.16 o 
   0   2  16       30.07       26.25      1.86 o 
   1   2  16        2.51       -1.11      1.25 o 
   2   2  16       31.01       31.53      1.68 o 
  -4   3  16       52.42       41.59      1.63 o 
  -3   3  16       77.27       77.73      1.65 o 
  -2   3  16       14.78        5.96      0.84 o 
  -1   3  16       33.42       30.58      1.82 o 
   0   3  16       45.54       53.49      2.12 o 
   1   3  16       22.49       16.71      1.55 o 
   2   3  16       43.32       46.41      1.86 o 
  -4   4  16       31.34       31.53      1.49 o 
  -3   4  16       50.03       52.91      1.45 o 
  -2   4  16       57.76       61.66      1.79 o 
  -1   4  16       13.25        8.18      1.27 o 
   0   4  16       13.45        9.38      1.36 o 
   1   4  16        2.14        2.98      0.99 o 
   2   4  16       36.67       38.36      1.84 o 
  -4   5  16        3.26        3.06      0.92 o 
  -3   5  16        6.48        4.03      0.78 o 
  -2   5  16       42.53       35.83      2.10 o 
  -1   5  16       71.63       62.75      2.25 o 
   0   5  16       32.02       29.47      5.61 o 
   1   5  16        4.70        2.84      0.97 o 
   2   5  16       35.62       37.62      1.74 o 
  -4   6  16       23.43       26.03      1.27 o 
  -3   6  16       51.04       46.52      1.59 o 
  -2   6  16       35.41       38.59      1.60 o 
  -1   6  16        4.91        5.18      1.22 o 
   0   6  16        0.04       -1.39      1.39 o 
   1   6  16       43.82       38.45      1.79 o 
   2   6  16       95.58      108.42      2.56 o 
  -4   7  16        2.34        2.71      1.25 o 
  -3   7  16        2.24        2.30      0.87 o 
  -2   7  16      144.69      127.09      2.48 o 
  -1   7  16        8.17        6.02      1.26 o 
   0   7  16        0.77        1.16      0.98 o 
   1   7  16       24.19       24.11      1.61 o 
   2   7  16        0.83        0.34      1.07 o 
  -4   8  16       31.93       30.40      1.50 o 
  -3   8  16        1.37        1.36      0.86 o 
  -2   8  16      133.71      147.22      2.71 o 
  -1   8  16        1.32       -0.50      0.96 o 
   0   8  16       32.26       33.85      1.64 o 
   1   8  16        0.60        0.48      0.99 o 
   2   8  16        0.63       -1.02      1.02 o 
  -3   9  16        6.55        8.80      0.89 o 
  -2   9  16        3.65        2.43      0.87 o 
  -1   9  16       17.36       11.51      1.17 o 
   0   9  16        3.47        4.00      1.07 o 
   1   9  16       11.69        9.51      1.20 o 
   2   9  16        0.07       -0.99      1.73 o 
  -3  10  16        0.64        0.53      0.79 o 
  -2  10  16        0.66        1.16      0.97 o 
  -1  10  16       35.79       26.68      2.26 o 
   0  10  16      152.02      160.78      3.01 o 
   1  10  16       13.16        9.48      1.16 o 
  -3  11  16       29.37       35.57      1.41 o 
  -2  11  16       34.00       27.39      1.91 o 
  -1  11  16        1.56       -0.19      1.17 o 
   0  11  16        4.20        5.34      1.12 o 
   1  11  16        1.37        1.34      1.08 o 
  -2  12  16       42.45       52.71      2.22 o 
  -1  12  16        9.41        7.88      1.39 o 
   0  12  16       43.57       39.91      2.24 o 
   1  12  16       72.14       63.08      2.08 o 
  -2  13  16       23.16       17.24      1.35 o 
  -1  13  16       26.97       32.99      2.09 o 
   0  13  16        6.92        5.65      1.39 o 
  -1  14  16        2.34        3.10      1.35 o 
  -4   1  17        3.86        1.88      0.92 o 
  -3   1  17        1.84        0.54      0.78 o 
  -2   1  17       11.82       13.85      1.31 o 
  -1   1  17       14.49       14.44      1.42 o 
   0   1  17        0.00       -1.13      1.13 o 
   1   1  17        3.59        2.41      1.34 o 
   2   1  17        1.95        2.06      1.44 o 
  -3   2  17        3.42        4.93      0.83 o 
  -2   2  17        8.90        9.46      1.07 o 
  -1   2  17       80.48       80.58      2.47 o 
   0   2  17        4.34        4.72      1.28 o 
   1   2  17       11.88        8.69      1.47 o 
   2   2  17        2.32       -0.82      1.38 o 
  -3   3  17        6.91        7.04      0.87 o 
  -2   3  17        5.32        3.23      0.93 o 
  -1   3  17        0.05       -1.06      1.16 o 
   0   3  17        2.03        2.66      1.20 o 
   1   3  17        1.66       -0.06      0.97 o 
  -3   4  17        3.26        4.95      0.93 o 
  -2   4  17        0.16       -0.77      0.89 o 
  -1   4  17       89.63       96.95      2.71 o 
   0   4  17       14.32       13.38      1.51 o 
   1   4  17       91.79       90.13      2.25 o 
  -3   5  17        7.37        6.51      0.97 o 
  -2   5  17        3.30        1.52      0.93 o 
  -1   5  17        6.15        8.21      1.35 o 
   0   5  17       24.25       23.97      1.95 o 
   1   5  17        4.82        4.79      1.09 o 
  -3   6  17        8.66        8.82      1.03 o 
  -2   6  17       11.39       13.05      1.52 o 
  -1   6  17        4.60        1.72      1.21 o 
   0   6  17       11.79       13.93      1.74 o 
   1   6  17       16.53       14.00      1.25 o 
  -3   7  17       45.69       52.50      1.78 o 
  -2   7  17        7.62        4.32      1.20 o 
  -1   7  17       94.50      104.39      2.42 o 
   0   7  17       12.21       13.49      1.27 o 
   1   7  17       12.57       11.10      1.21 o 
  -3   8  17       45.92       52.22      1.75 o 
  -2   8  17       46.04       53.14      2.23 o 
  -1   8  17        2.90        1.52      1.25 o 
   0   8  17       10.36        9.99      1.23 o 
   1   8  17       40.79       46.88      1.93 o 
  -2   9  17        1.51       -0.13      1.13 o 
  -1   9  17       22.95       22.53      1.93 o 
   0   9  17        5.63        1.68      1.09 o 
  -2  10  17       15.90       15.21      1.48 o 
  -1  10  17       21.88       24.49      1.97 o 
   0  10  17        0.68        0.89      1.48 o 
  -1  11  17       17.00       18.17      1.67 o 
  -3   0  18      195.25      224.65      5.74 o 
  -2   0  18        6.33        6.09      1.80 o 
  -1   0  18       27.70       25.55      2.86 o 
   0   0  18       31.42       40.11      3.09 o 
  -3   1  18       22.58       23.47      1.57 o 
  -2   1  18       27.04       27.83      1.92 o 
  -1   1  18        0.37        0.78      1.18 o 
   0   1  18        2.35       -0.24      1.24 o 
  -2   2  18       60.68       70.92      2.35 o 
  -1   2  18       47.46       46.82      2.26 o 
   0   2  18        0.17       -0.46      1.18 o 
  -2   3  18        0.89        1.21      1.20 o 
  -1   3  18        1.10        2.08      1.23 o 
   0   3  18        2.19        2.67      1.31 o 
  -2   4  18        0.07       -0.31      1.15 o 
  -1   4  18       33.40       26.80      1.95 o 
   0   4  18       70.75       63.50      2.51 o 
  -2   5  18       19.10       14.86      1.46 o 
  -1   5  18       18.41       19.63      1.75 o 
   0   5  18        0.04       -1.25      1.25 o 
  -2   6  18       74.36       83.40      3.01 o 
  -1   6  18        2.54        1.99      1.31 o 
   0   6  18        0.03       -0.76      1.20 o 
  -1   7  18        6.86        1.68      1.26 o 
                                                 
